# Supplementary material for: Zwitterionic and biradicaloid heteroatomic cyclopentane derivatives containing different group 15 elements
Source: Chem Sci. 2015 Oct 27;7(1):745–51. doi: 10.1039/c5sc03515e (PMC5953028; doi:10.1039/c5sc03515e)
Supplement: Supplementary file 2 [file SC-007-C5SC03515E-s002.cif]

# Electronic Supplementary Material (ESI) for Chemical Science.
# This journal is © The Royal Society of Chemistry 2015

####################################################################### 
# 
# This file contains crystal structure data downloaded from the 
# Cambridge Structural Database (CSD) hosted by the Cambridge 
# Crystallographic Data Centre (CCDC).
# 
# Full information about CCDC data access policies and citation 
# guidelines are available at http://www.ccdc.cam.ac.uk/access/V1 
# 
# Audit and citation data items may have been added by the CCDC. 
# Please retain this information to preserve the provenance of 
# this file and to allow appropriate attribution of the data. 
# 
#######################################################################

data_ah166a
_database_code_depnum_ccdc_archive 'CCDC 1421413'
_audit_update_record             
;
2015-08-31 deposited with the CCDC.
2015-10-27 downloaded from the CCDC.
;
_audit_creation_method           SHELXL-2013

#==============================================================================

# CHEMICAL DATA

_chemical_name_systematic        
;
 ?
;
_chemical_name_common            ?
_chemical_melting_point          ?
_chemical_formula_moiety         'C57 H59 As N4, 2.5 (C6 H6)'
_chemical_formula_sum            'C72 H74 As N4'
_chemical_formula_weight         1070.27

loop_
_atom_type_symbol
_atom_type_description
_atom_type_scat_dispersion_real
_atom_type_scat_dispersion_imag
_atom_type_scat_source
C C 0.0033 0.0016 'International Tables Vol C Tables 4.2.6.8 and 6.1.1.4'
N N 0.0061 0.0033 'International Tables Vol C Tables 4.2.6.8 and 6.1.1.4'
As As 0.0499 2.0058 'International Tables Vol C Tables 4.2.6.8 and 6.1.1.4'
H H 0.0000 0.0000 'International Tables Vol C Tables 4.2.6.8 and 6.1.1.4'

#==============================================================================

# CRYSTAL DATA

_space_group_crystal_system      triclinic
_space_group_IT_number           2
_space_group_name_H-M_alt        'P -1'
_space_group_name_Hall           '-P 1'

_shelx_space_group_comment       
;
The symmetry employed for this shelxl refinement is uniquely defined
by the following loop, which should always be used as a source of
symmetry information in preference to the above space-group names.
They are only intended as comments.
;

loop_
_space_group_symop_operation_xyz
'x, y, z'
'-x, -y, -z'

_cell_length_a                   10.8398(18)
_cell_length_b                   16.340(3)
_cell_length_c                   17.690(3)
_cell_angle_alpha                85.439(6)
_cell_angle_beta                 75.150(5)
_cell_angle_gamma                82.111(6)
_cell_volume                     2996.9(9)
_cell_formula_units_Z            2
_cell_measurement_temperature    173(2)
_cell_measurement_reflns_used    2707
_cell_measurement_theta_min      2.38
_cell_measurement_theta_max      18.12

_exptl_crystal_description       needle
_exptl_crystal_colour            red
_exptl_crystal_density_meas      ?
_exptl_crystal_density_method    ?
_exptl_crystal_density_diffrn    1.186
_exptl_crystal_F_000             1134
_exptl_transmission_factor_min   ?
_exptl_transmission_factor_max   ?
_exptl_crystal_size_max          0.500
_exptl_crystal_size_mid          0.060
_exptl_crystal_size_min          0.030
_exptl_absorpt_coefficient_mu    0.612
_shelx_estimated_absorpt_T_min   0.749
_shelx_estimated_absorpt_T_max   0.982
_exptl_absorpt_correction_type   multi-scan
_exptl_absorpt_correction_T_min  0.6107
_exptl_absorpt_correction_T_max  0.7452
_exptl_absorpt_process_details   '(SADABS; Sheldrick, 2004)'

#==============================================================================

# EXPERIMENTAL DATA

_exptl_special_details           
;
 ?
;

_diffrn_ambient_temperature      173(2)
_diffrn_radiation_wavelength     0.71073
_diffrn_radiation_type           MoK\a
_diffrn_radiation_source         'sealed tube'
_diffrn_radiation_monochromator  graphite
_diffrn_measurement_device_type  'Bruker Apex Kappa II-CCD-diffractometer'
_diffrn_measurement_method       'phi and omega scans'
_diffrn_detector_area_resol_mean ?
_diffrn_reflns_number            46291
_diffrn_reflns_av_unetI/netI     0.1691
_diffrn_reflns_av_R_equivalents  0.1198
_diffrn_reflns_limit_h_min       -12
_diffrn_reflns_limit_h_max       12
_diffrn_reflns_limit_k_min       -19
_diffrn_reflns_limit_k_max       19
_diffrn_reflns_limit_l_min       -20
_diffrn_reflns_limit_l_max       21
_diffrn_reflns_theta_min         1.694
_diffrn_reflns_theta_max         24.999
_diffrn_reflns_theta_full        25.242
_diffrn_measured_fraction_theta_max 0.988
_diffrn_measured_fraction_theta_full 0.965
_diffrn_reflns_Laue_measured_fraction_max 0.988
_diffrn_reflns_Laue_measured_fraction_full 0.965
_diffrn_reflns_point_group_measured_fraction_max 0.988
_diffrn_reflns_point_group_measured_fraction_full 0.965
_reflns_number_total             10440
_reflns_number_gt                5013
_reflns_threshold_expression     'I > 2\s(I)'
_reflns_Friedel_coverage         0.000
_reflns_Friedel_fraction_max     .
_reflns_Friedel_fraction_full    .

_reflns_special_details          
;
 Reflections were merged by SHELXL according to the crystal
 class for the calculation of statistics and refinement.
 
 _reflns_Friedel_fraction is defined as the number of unique
 Friedel pairs measured divided by the number that would be
 possible theoretically, ignoring centric projections and
 systematic absences.
;

_computing_data_collection       'Bruker Apex V7.51A'
_computing_cell_refinement       'Bruker Apex V7.51A'
_computing_data_reduction        'Bruker SAINT'
_computing_structure_solution    'SHELXS-2013 (Sheldrick, 2013)'
_computing_structure_refinement  'SHELXL-2013 (Sheldrick, 2013)'
_computing_molecular_graphics    'ORTEP-3v2.01 (Farrugia, 1997)'
_computing_publication_material  SHELXL-2013

#==============================================================================

# REFINEMENT DATA 

_refine_special_details          
;
 All H atoms were positioned geometrically and refined using a riding model, 
 with C---H = 0.98 (methyl groups), 0.99\%A (methylene groups), 
 1.00\%A (methine groups) or 0.95 \%A (aryl CH) and with <i>U</i>~iso~(H) = 
 1.5 times <i>U</i>~eq~(C) (methyl groups) or with <i>U</i>~iso~(H) = 1.2 times 
 <i>U</i>~eq~(C) (methylene  groups, aryl CH, methine groups). Torsion angles 
 of all methyl groups were allowed to refine. 
 The disordered benzene molecule was split into two parts, which were fixed in 
 their geometry (AFIX 66). 

 Refinement of F^2^ against ALL reflections.  The weighted R-factor wR and
 goodness of fit S are based on F^2^, conventional R-factors R are based
 on F, with F set to zero for negative F^2^. The threshold expression of
 F^2^ > 2\s(F^2^) is used only for calculating R-factors(gt) etc. and is
 not relevant to the choice of reflections for refinement.  R-factors based
 on F^2^ are statistically about twice as large as those based on F, and R-
 factors based on ALL data will be even larger.
;

_refine_ls_structure_factor_coef Fsqd
_refine_ls_matrix_type           full
_refine_ls_weighting_scheme      calc
_refine_ls_weighting_details     
'w=1/[\s^2^(Fo^2^)+(0.0538P)^2^] where P=(Fo^2^+2Fc^2^)/3'
_atom_sites_solution_primary     ?
_atom_sites_solution_secondary   ?
_atom_sites_solution_hydrogens   geom
_refine_ls_hydrogen_treatment    constr
_refine_ls_extinction_method     none
_refine_ls_extinction_coef       .
_refine_ls_number_reflns         10440
_refine_ls_number_parameters     685
_refine_ls_number_restraints     1
_refine_ls_R_factor_all          0.1623
_refine_ls_R_factor_gt           0.0596
_refine_ls_wR_factor_ref         0.1470
_refine_ls_wR_factor_gt          0.1122
_refine_ls_goodness_of_fit_ref   0.965
_refine_ls_restrained_S_all      0.965
_refine_ls_shift/su_max          0.000
_refine_ls_shift/su_mean         0.000

#==============================================================================

# ATOMIC COORDINATES AND DISPLACEMENT PARAMETERS

loop_
_atom_site_label
_atom_site_type_symbol
_atom_site_fract_x
_atom_site_fract_y
_atom_site_fract_z
_atom_site_U_iso_or_equiv
_atom_site_adp_type
_atom_site_occupancy
_atom_site_site_symmetry_order
_atom_site_calc_flag
_atom_site_refinement_flags_posn
_atom_site_refinement_flags_adp
_atom_site_refinement_flags_occupancy
_atom_site_disorder_assembly
_atom_site_disorder_group
As1 As 0.20550(5) 0.12534(3) 0.38040(3) 0.04207(18) Uani 1 1 d . . . . .
N1 N 0.2137(3) 0.15692(19) 0.27515(17) 0.0275(8) Uani 1 1 d . . . . .
N2 N 0.3000(3) 0.20462(19) 0.23702(18) 0.0291(8) Uani 1 1 d . . . . .
N3 N 0.3697(3) 0.22338(19) 0.28507(18) 0.0280(8) Uani 1 1 d . . . . .
N4 N 0.4106(3) 0.20899(19) 0.40951(19) 0.0339(9) Uani 1 1 d . . . . .
C1 C 0.1308(4) 0.1325(3) 0.2301(2) 0.0299(11) Uani 1 1 d . . . . .
C2 C 0.0689(4) 0.1915(3) 0.1852(2) 0.0315(11) Uani 1 1 d . . . . .
C3 C 0.0030(4) 0.1621(3) 0.1369(2) 0.0356(11) Uani 1 1 d . . . . .
H3 H -0.0360 0.2007 0.1042 0.043 Uiso 1 1 calc R U . . .
C4 C -0.0078(4) 0.0798(3) 0.1348(2) 0.0419(12) Uani 1 1 d . . . . .
H4 H -0.0490 0.0614 0.0990 0.050 Uiso 1 1 calc R U . . .
C5 C 0.0418(4) 0.0243(3) 0.1852(2) 0.0401(12) Uani 1 1 d . . . . .
H5 H 0.0286 -0.0322 0.1866 0.048 Uiso 1 1 calc R U . . .
C6 C 0.1114(4) 0.0486(3) 0.2343(2) 0.0315(11) Uani 1 1 d . . . . .
C7 C 0.0481(4) 0.2848(3) 0.1915(3) 0.0344(11) Uani 1 1 d . . . . .
C8 C -0.0352(4) 0.3175(3) 0.2599(2) 0.0375(11) Uani 1 1 d . . . . .
C9 C -0.0742(4) 0.4021(3) 0.2600(3) 0.0464(13) Uani 1 1 d . . . . .
H9 H -0.1289 0.4245 0.3066 0.056 Uiso 1 1 calc R U . . .
C10 C -0.0374(5) 0.4551(3) 0.1959(3) 0.0506(13) Uani 1 1 d . . . . .
C11 C 0.0437(4) 0.4214(3) 0.1294(3) 0.0477(13) Uani 1 1 d . . . . .
H11 H 0.0707 0.4568 0.0846 0.057 Uiso 1 1 calc R U . . .
C12 C 0.0875(4) 0.3370(3) 0.1258(2) 0.0380(12) Uani 1 1 d . . . . .
C13 C -0.0898(4) 0.2636(3) 0.3311(2) 0.0496(13) Uani 1 1 d . . . . .
H13A H -0.1563 0.2971 0.3685 0.074 Uiso 1 1 calc R U . . .
H13B H -0.0209 0.2400 0.3559 0.074 Uiso 1 1 calc R U . . .
H13C H -0.1276 0.2187 0.3150 0.074 Uiso 1 1 calc R U . . .
C14 C -0.0861(5) 0.5466(3) 0.1986(4) 0.0864(19) Uani 1 1 d . . . . .
H14A H -0.0269 0.5759 0.2169 0.130 Uiso 1 1 calc R U . . .
H14B H -0.1717 0.5546 0.2346 0.130 Uiso 1 1 calc R U . . .
H14C H -0.0911 0.5683 0.1461 0.130 Uiso 1 1 calc R U . . .
C15 C 0.1724(4) 0.3050(3) 0.0493(2) 0.0545(14) Uani 1 1 d . . . . .
H15A H 0.2121 0.2487 0.0583 0.082 Uiso 1 1 calc R U . . .
H15B H 0.2397 0.3411 0.0286 0.082 Uiso 1 1 calc R U . . .
H15C H 0.1203 0.3046 0.0115 0.082 Uiso 1 1 calc R U . . .
C16 C 0.1515(4) -0.0172(3) 0.2903(2) 0.0335(11) Uani 1 1 d . . . . .
C17 C 0.0619(4) -0.0378(3) 0.3599(2) 0.0371(12) Uani 1 1 d . . . . .
C18 C 0.0958(5) -0.1057(3) 0.4058(2) 0.0416(12) Uani 1 1 d . . . . .
H18 H 0.0357 -0.1196 0.4529 0.050 Uiso 1 1 calc R U . . .
C19 C 0.2139(5) -0.1543(3) 0.3857(3) 0.0425(12) Uani 1 1 d . . . . .
C20 C 0.2994(4) -0.1324(3) 0.3166(3) 0.0433(12) Uani 1 1 d . . . . .
H20 H 0.3808 -0.1648 0.3018 0.052 Uiso 1 1 calc R U . . .
C21 C 0.2711(4) -0.0651(3) 0.2680(2) 0.0366(11) Uani 1 1 d . . . . .
C22 C -0.0695(4) 0.0116(3) 0.3853(2) 0.0442(12) Uani 1 1 d . . . . .
H22A H -0.0760 0.0594 0.3488 0.066 Uiso 0.53(6) 1 calc R U P A 1
H22B H -0.0814 0.0306 0.4381 0.066 Uiso 0.53(6) 1 calc R U P A 1
H22C H -0.1360 -0.0234 0.3853 0.066 Uiso 0.53(6) 1 calc R U P A 1
H22D H -0.1180 0.0083 0.3461 0.066 Uiso 0.47(6) 1 calc R U P A 2
H22E H -0.0595 0.0694 0.3902 0.066 Uiso 0.47(6) 1 calc R U P A 2
H22F H -0.1159 -0.0112 0.4359 0.066 Uiso 0.47(6) 1 calc R U P A 2
C23 C 0.2455(5) -0.2303(3) 0.4352(3) 0.0661(16) Uani 1 1 d . . . . .
H23A H 0.1852 -0.2281 0.4870 0.099 Uiso 1 1 calc R U . . .
H23B H 0.3334 -0.2320 0.4409 0.099 Uiso 1 1 calc R U . . .
H23C H 0.2382 -0.2800 0.4098 0.099 Uiso 1 1 calc R U . . .
C24 C 0.3683(4) -0.0446(3) 0.1931(2) 0.0519(13) Uani 1 1 d . . . . .
H24A H 0.4425 -0.0875 0.1851 0.078 Uiso 1 1 calc R U . . .
H24B H 0.3967 0.0090 0.1968 0.078 Uiso 1 1 calc R U . . .
H24C H 0.3288 -0.0421 0.1488 0.078 Uiso 1 1 calc R U . . .
C25 C 0.4794(4) 0.2670(3) 0.2499(2) 0.0298(10) Uani 1 1 d . . . . .
C26 C 0.4922(4) 0.3412(2) 0.2803(2) 0.0295(10) Uani 1 1 d . . . . .
C27 C 0.6016(4) 0.3796(3) 0.2457(2) 0.0378(12) Uani 1 1 d . . . . .
H27 H 0.6132 0.4292 0.2663 0.045 Uiso 1 1 calc R U . . .
C28 C 0.6935(4) 0.3474(3) 0.1821(2) 0.0399(12) Uani 1 1 d . . . . .
H28 H 0.7669 0.3747 0.1589 0.048 Uiso 1 1 calc R U . . .
C29 C 0.6773(4) 0.2755(3) 0.1531(2) 0.0367(11) Uani 1 1 d . . . . .
H29 H 0.7392 0.2545 0.1083 0.044 Uiso 1 1 calc R U . . .
C30 C 0.5735(4) 0.2321(3) 0.1867(2) 0.0309(11) Uani 1 1 d . . . . .
C31 C 0.3969(4) 0.3870(2) 0.3450(2) 0.0305(11) Uani 1 1 d . . . . .
C32 C 0.2822(4) 0.4299(3) 0.3312(2) 0.0328(11) Uani 1 1 d . . . . .
C33 C 0.2032(4) 0.4807(3) 0.3877(3) 0.0382(11) Uani 1 1 d . . . . .
H33 H 0.1254 0.5089 0.3783 0.046 Uiso 1 1 calc R U . . .
C34 C 0.2335(4) 0.4919(3) 0.4571(3) 0.0386(12) Uani 1 1 d . . . . .
C35 C 0.3466(4) 0.4499(3) 0.4698(2) 0.0388(12) Uani 1 1 d . . . . .
H35 H 0.3680 0.4567 0.5175 0.047 Uiso 1 1 calc R U . . .
C36 C 0.4299(4) 0.3983(3) 0.4157(2) 0.0341(11) Uani 1 1 d . . . . .
C37 C 0.2454(4) 0.4230(3) 0.2559(2) 0.0469(13) Uani 1 1 d . . . . .
H37A H 0.2086 0.3711 0.2575 0.070 Uiso 1 1 calc R U . . .
H37B H 0.3219 0.4235 0.2120 0.070 Uiso 1 1 calc R U . . .
H37C H 0.1818 0.4698 0.2489 0.070 Uiso 1 1 calc R U . . .
C38 C 0.1463(4) 0.5477(3) 0.5180(3) 0.0570(14) Uani 1 1 d . . . . .
H38A H 0.1136 0.5147 0.5659 0.085 Uiso 1 1 calc R U . . .
H38B H 0.0740 0.5751 0.4980 0.085 Uiso 1 1 calc R U . . .
H38C H 0.1947 0.5896 0.5295 0.085 Uiso 1 1 calc R U . . .
C39 C 0.5545(4) 0.3566(3) 0.4325(3) 0.0449(12) Uani 1 1 d . . . . .
H39A H 0.5442 0.3497 0.4892 0.067 Uiso 1 1 calc R U . . .
H39B H 0.6236 0.3908 0.4096 0.067 Uiso 1 1 calc R U . . .
H39C H 0.5763 0.3023 0.4094 0.067 Uiso 1 1 calc R U . . .
C40 C 0.5817(4) 0.1493(3) 0.1535(2) 0.0323(11) Uani 1 1 d . . . . .
C41 C 0.5596(4) 0.1437(3) 0.0801(2) 0.0414(12) Uani 1 1 d . . . . .
C42 C 0.5974(5) 0.0687(3) 0.0434(3) 0.0527(14) Uani 1 1 d . . . . .
H42 H 0.5809 0.0643 -0.0062 0.063 Uiso 1 1 calc R U . . .
C43 C 0.6578(4) 0.0007(3) 0.0765(3) 0.0457(13) Uani 1 1 d . . . . .
C44 C 0.6786(4) 0.0070(3) 0.1495(3) 0.0442(12) Uani 1 1 d . . . . .
H44 H 0.7200 -0.0395 0.1729 0.053 Uiso 1 1 calc R U . . .
C45 C 0.6403(4) 0.0803(3) 0.1898(2) 0.0366(11) Uani 1 1 d . . . . .
C46 C 0.5016(5) 0.2185(3) 0.0400(3) 0.0653(16) Uani 1 1 d . . . . .
H46A H 0.5661 0.2567 0.0204 0.098 Uiso 1 1 calc R U . . .
H46B H 0.4278 0.2463 0.0775 0.098 Uiso 1 1 calc R U . . .
H46C H 0.4730 0.2012 -0.0038 0.098 Uiso 1 1 calc R U . . .
C47 C 0.7030(5) -0.0791(3) 0.0347(3) 0.0708(17) Uani 1 1 d . . . . .
H47A H 0.6564 -0.1233 0.0647 0.106 Uiso 1 1 calc R U . . .
H47B H 0.7954 -0.0937 0.0298 0.106 Uiso 1 1 calc R U . . .
H47C H 0.6866 -0.0721 -0.0176 0.106 Uiso 1 1 calc R U . . .
C48 C 0.6692(5) 0.0868(3) 0.2679(3) 0.0525(14) Uani 1 1 d . . . . .
H48A H 0.7063 0.0327 0.2852 0.079 Uiso 1 1 calc R U . . .
H48B H 0.5895 0.1051 0.3065 0.079 Uiso 1 1 calc R U . . .
H48C H 0.7304 0.1270 0.2629 0.079 Uiso 1 1 calc R U . . .
C49 C 0.3404(4) 0.1929(2) 0.3648(2) 0.0300(11) Uani 1 1 d . . . . .
C50 C 0.3682(5) 0.1851(3) 0.4905(2) 0.0370(12) Uani 1 1 d . . . . .
C51 C 0.4555(5) 0.1330(3) 0.5246(3) 0.0440(13) Uani 1 1 d . . . . .
C52 C 0.4200(6) 0.1087(3) 0.6038(3) 0.0553(15) Uani 1 1 d . . . . .
H52 H 0.4778 0.0723 0.6269 0.066 Uiso 1 1 calc R U . . .
C53 C 0.3000(7) 0.1379(3) 0.6483(3) 0.0641(17) Uani 1 1 d . . . . .
H53 H 0.2748 0.1210 0.7021 0.077 Uiso 1 1 calc R U . . .
C54 C 0.2167(5) 0.1912(3) 0.6155(3) 0.0550(14) Uani 1 1 d . . . . .
H54 H 0.1350 0.2110 0.6474 0.066 Uiso 1 1 calc R U . . .
C55 C 0.2482(5) 0.2172(3) 0.5371(3) 0.0424(13) Uani 1 1 d . . . . .
C56 C 0.5863(5) 0.0997(3) 0.4757(3) 0.0581(15) Uani 1 1 d . . . . .
H56A H 0.6414 0.0767 0.5102 0.087 Uiso 1 1 calc R U . . .
H56B H 0.6255 0.1446 0.4420 0.087 Uiso 1 1 calc R U . . .
H56C H 0.5767 0.0563 0.4432 0.087 Uiso 1 1 calc R U . . .
C57 C 0.1556(4) 0.2807(3) 0.5066(2) 0.0476(13) Uani 1 1 d . . . . .
H57A H 0.1150 0.3207 0.5468 0.071 Uiso 1 1 calc R U . . .
H57B H 0.0894 0.2530 0.4938 0.071 Uiso 1 1 calc R U . . .
H57C H 0.2024 0.3096 0.4595 0.071 Uiso 1 1 calc R U . . .
C58 C 0.5330(6) 0.6392(4) 0.1620(4) 0.0809(19) Uani 1 1 d . . . . .
H58 H 0.5187 0.6271 0.1135 0.097 Uiso 1 1 calc R U . . .
C59 C 0.6092(5) 0.6973(3) 0.1643(3) 0.0696(16) Uani 1 1 d . . . . .
H59 H 0.6468 0.7270 0.1176 0.084 Uiso 1 1 calc R U . . .
C60 C 0.6322(5) 0.7133(3) 0.2338(4) 0.0726(17) Uani 1 1 d . . . . .
H60 H 0.6880 0.7530 0.2351 0.087 Uiso 1 1 calc R U . . .
C61 C 0.5750(6) 0.6723(4) 0.3017(3) 0.0745(17) Uani 1 1 d . . . . .
H61 H 0.5895 0.6842 0.3502 0.089 Uiso 1 1 calc R U . . .
C62 C 0.4965(6) 0.6137(4) 0.2991(4) 0.0791(19) Uani 1 1 d . . . . .
H62 H 0.4567 0.5846 0.3457 0.095 Uiso 1 1 calc R U . . .
C63 C 0.4764(6) 0.5979(4) 0.2293(5) 0.092(2) Uani 1 1 d . . . . .
H63 H 0.4223 0.5575 0.2273 0.110 Uiso 1 1 calc R U . . .
C64 C 0.3857(6) 0.4847(4) 0.0484(3) 0.0698(17) Uani 1 1 d . . . . .
H64 H 0.3049 0.4748 0.0820 0.084 Uiso 1 1 calc R U . . .
C65 C 0.4951(6) 0.4429(3) 0.0621(3) 0.0656(16) Uani 1 1 d . . . . .
H65 H 0.4920 0.4033 0.1047 0.079 Uiso 1 1 calc R U . . .
C66 C 0.6094(6) 0.4588(4) 0.0137(3) 0.0815(19) Uani 1 1 d . . . . .
H66 H 0.6871 0.4304 0.0230 0.098 Uiso 1 1 calc R U . . .
C67A C 0.1209(7) 0.7053(4) 0.0754(3) 0.071(2) Uiso 0.495(3) 1 d G . P B 1
H67A H 0.1342 0.6778 0.0281 0.085 Uiso 0.495(3) 1 calc R U P B 1
C68A C 0.2079(6) 0.6869(4) 0.1218(4) 0.073(3) Uiso 0.495(3) 1 d G . P B 1
H68A H 0.2807 0.6468 0.1062 0.088 Uiso 0.495(3) 1 calc R U P B 1
C69A C 0.1885(7) 0.7271(5) 0.1909(4) 0.075(3) Uiso 0.495(3) 1 d G . P B 1
H69A H 0.2480 0.7146 0.2226 0.090 Uiso 0.495(3) 1 calc R U P B 1
C70A C 0.0820(7) 0.7858(4) 0.2137(3) 0.071(2) Uiso 0.495(3) 1 d G . P B 1
H70A H 0.0688 0.8133 0.2610 0.085 Uiso 0.495(3) 1 calc R U P B 1
C71A C -0.0050(6) 0.8042(4) 0.1674(4) 0.073(3) Uiso 0.495(3) 1 d G . P B 1
H71A H -0.0777 0.8443 0.1830 0.088 Uiso 0.495(3) 1 calc R U P B 1
C72A C 0.0144(6) 0.7639(4) 0.0982(4) 0.075(3) Uiso 0.495(3) 1 d G . P B 1
H72A H -0.0450 0.7765 0.0665 0.090 Uiso 0.495(3) 1 calc R U P B 1
C67B C 0.180(2) 0.8194(17) 0.0798(15) 0.048(6) Uiso 0.174(3) 1 d G . P C 2
H67B H 0.2478 0.8404 0.0408 0.058 Uiso 0.174(3) 1 calc R U P C 2
C68B C 0.2068(18) 0.775(2) 0.1451(18) 0.075(8) Uiso 0.174(3) 1 d G . P C 2
H68B H 0.2925 0.7651 0.1508 0.090 Uiso 0.174(3) 1 calc R U P C 2
C69B C 0.108(3) 0.7439(19) 0.2022(13) 0.098(10) Uiso 0.174(3) 1 d G . P C 2
H69B H 0.1261 0.7133 0.2468 0.117 Uiso 0.174(3) 1 calc R U P C 2
C70B C -0.017(2) 0.7578(15) 0.1939(13) 0.048(6) Uiso 0.174(3) 1 d G . P C 2
H70B H -0.0850 0.7368 0.2329 0.058 Uiso 0.174(3) 1 calc R U P C 2
C71B C -0.0439(17) 0.8026(19) 0.1285(16) 0.075(8) Uiso 0.174(3) 1 d G . P C 2
H71B H -0.1296 0.8121 0.1228 0.090 Uiso 0.174(3) 1 calc R U P C 2
C72B C 0.055(3) 0.8334(19) 0.0715(12) 0.098(10) Uiso 0.174(3) 1 d G . P C 2
H72B H 0.0368 0.8639 0.0268 0.117 Uiso 0.174(3) 1 calc R U P C 2
C67C C 0.1441(18) 0.8370(10) 0.0638(7) 0.084(5) Uiso 0.331(3) 1 d G . P D 3
H67C H 0.1800 0.8700 0.0190 0.101 Uiso 0.331(3) 1 calc R U P D 3
C68C C 0.2181(10) 0.8053(11) 0.1155(11) 0.078(4) Uiso 0.331(3) 1 d G . P D 3
H68C H 0.3046 0.8166 0.1059 0.094 Uiso 0.331(3) 1 calc R U P D 3
C69C C 0.1656(17) 0.7570(10) 0.1811(10) 0.090(5) Uiso 0.331(3) 1 d G . P D 3
H69C H 0.2162 0.7353 0.2163 0.109 Uiso 0.331(3) 1 calc R U P D 3
C70C C 0.0391(18) 0.7404(9) 0.1951(7) 0.084(5) Uiso 0.331(3) 1 d G . P D 3
H70C H 0.0033 0.7075 0.2399 0.101 Uiso 0.331(3) 1 calc R U P D 3
C71C C -0.0349(9) 0.7722(10) 0.1434(10) 0.078(4) Uiso 0.331(3) 1 d G . P D 3
H71C H -0.1213 0.7609 0.1530 0.094 Uiso 0.331(3) 1 calc R U P D 3
C72C C 0.0176(16) 0.8205(9) 0.0778(9) 0.090(5) Uiso 0.331(3) 1 d G . P D 3
H72C H -0.0330 0.8421 0.0426 0.109 Uiso 0.331(3) 1 calc R U P D 3

loop_
_atom_site_aniso_label
_atom_site_aniso_U_11
_atom_site_aniso_U_22
_atom_site_aniso_U_33
_atom_site_aniso_U_23
_atom_site_aniso_U_13
_atom_site_aniso_U_12
As1 0.0464(3) 0.0549(4) 0.0301(3) -0.0012(2) -0.0102(2) -0.0232(3)
N1 0.026(2) 0.035(2) 0.0223(18) -0.0012(16) -0.0034(16) -0.0096(17)
N2 0.030(2) 0.031(2) 0.028(2) -0.0040(17) -0.0095(17) -0.0037(17)
N3 0.030(2) 0.033(2) 0.0239(19) -0.0056(16) -0.0083(17) -0.0076(17)
N4 0.039(2) 0.034(2) 0.034(2) -0.0014(18) -0.0178(19) -0.0076(18)
C1 0.024(3) 0.041(3) 0.026(2) -0.008(2) -0.005(2) -0.006(2)
C2 0.026(3) 0.044(3) 0.026(2) -0.005(2) -0.007(2) -0.007(2)
C3 0.032(3) 0.044(3) 0.032(3) -0.006(2) -0.008(2) -0.008(2)
C4 0.040(3) 0.056(4) 0.037(3) -0.009(3) -0.015(2) -0.018(3)
C5 0.042(3) 0.045(3) 0.038(3) -0.008(2) -0.010(2) -0.016(2)
C6 0.040(3) 0.035(3) 0.023(2) -0.003(2) -0.007(2) -0.013(2)
C7 0.033(3) 0.038(3) 0.040(3) -0.007(2) -0.022(2) -0.003(2)
C8 0.030(3) 0.043(3) 0.042(3) -0.013(2) -0.014(2) 0.001(2)
C9 0.035(3) 0.056(4) 0.051(3) -0.016(3) -0.013(2) -0.001(3)
C10 0.041(3) 0.041(3) 0.074(4) -0.007(3) -0.025(3) 0.004(3)
C11 0.042(3) 0.046(4) 0.062(3) 0.008(3) -0.027(3) -0.010(3)
C12 0.034(3) 0.048(3) 0.036(3) 0.002(3) -0.014(2) -0.012(2)
C13 0.043(3) 0.065(4) 0.036(3) -0.009(3) -0.001(2) -0.001(3)
C14 0.081(5) 0.046(4) 0.128(5) -0.004(3) -0.030(4) 0.014(3)
C15 0.050(4) 0.072(4) 0.040(3) 0.002(3) -0.005(3) -0.015(3)
C16 0.038(3) 0.035(3) 0.031(3) -0.005(2) -0.010(2) -0.012(2)
C17 0.041(3) 0.040(3) 0.035(3) -0.005(2) -0.013(2) -0.017(2)
C18 0.050(4) 0.047(3) 0.031(3) -0.004(3) -0.008(2) -0.020(3)
C19 0.053(4) 0.038(3) 0.042(3) -0.003(3) -0.020(3) -0.009(3)
C20 0.037(3) 0.054(3) 0.041(3) -0.011(3) -0.011(3) -0.005(3)
C21 0.042(3) 0.044(3) 0.028(3) -0.005(2) -0.011(2) -0.013(3)
C22 0.039(3) 0.052(3) 0.038(3) -0.006(2) -0.001(2) -0.009(3)
C23 0.081(4) 0.059(4) 0.056(3) 0.012(3) -0.018(3) -0.009(3)
C24 0.044(3) 0.057(3) 0.047(3) -0.001(3) 0.000(3) -0.002(3)
C25 0.030(3) 0.035(3) 0.027(2) 0.008(2) -0.012(2) -0.010(2)
C26 0.028(3) 0.033(3) 0.030(2) -0.004(2) -0.011(2) -0.004(2)
C27 0.039(3) 0.041(3) 0.039(3) -0.002(2) -0.015(2) -0.014(2)
C28 0.031(3) 0.051(3) 0.040(3) 0.000(2) -0.010(2) -0.013(2)
C29 0.028(3) 0.049(3) 0.031(3) 0.000(2) -0.004(2) -0.003(2)
C30 0.026(3) 0.043(3) 0.025(2) 0.003(2) -0.009(2) -0.007(2)
C31 0.028(3) 0.031(3) 0.034(3) -0.005(2) -0.008(2) -0.009(2)
C32 0.030(3) 0.038(3) 0.033(3) -0.004(2) -0.009(2) -0.011(2)
C33 0.024(3) 0.046(3) 0.047(3) -0.005(2) -0.011(2) -0.007(2)
C34 0.033(3) 0.036(3) 0.046(3) -0.011(2) -0.003(2) -0.009(2)
C35 0.042(3) 0.040(3) 0.037(3) -0.011(2) -0.010(2) -0.011(2)
C36 0.032(3) 0.035(3) 0.036(3) -0.004(2) -0.009(2) -0.008(2)
C37 0.042(3) 0.051(3) 0.052(3) -0.007(2) -0.019(3) -0.007(2)
C38 0.048(4) 0.065(4) 0.057(3) -0.021(3) -0.008(3) -0.003(3)
C39 0.043(3) 0.049(3) 0.048(3) -0.008(2) -0.020(2) -0.006(2)
C40 0.027(3) 0.039(3) 0.028(3) -0.004(2) 0.000(2) -0.005(2)
C41 0.053(3) 0.044(3) 0.026(3) -0.001(2) -0.008(2) -0.006(3)
C42 0.080(4) 0.044(3) 0.031(3) -0.011(3) -0.011(3) 0.003(3)
C43 0.049(3) 0.042(3) 0.040(3) -0.011(3) 0.000(3) -0.002(3)
C44 0.035(3) 0.039(3) 0.052(3) 0.001(3) -0.003(2) -0.001(2)
C45 0.028(3) 0.046(3) 0.035(3) -0.002(3) -0.005(2) -0.008(2)
C46 0.103(5) 0.056(4) 0.043(3) -0.010(3) -0.038(3) 0.010(3)
C47 0.085(5) 0.054(4) 0.063(4) -0.020(3) -0.002(3) 0.007(3)
C48 0.066(4) 0.049(3) 0.053(3) -0.001(3) -0.033(3) -0.007(3)
C49 0.029(3) 0.029(3) 0.031(3) 0.001(2) -0.004(2) -0.007(2)
C50 0.056(4) 0.035(3) 0.027(3) -0.001(2) -0.016(3) -0.020(3)
C51 0.067(4) 0.036(3) 0.039(3) 0.003(2) -0.029(3) -0.013(3)
C52 0.086(5) 0.043(3) 0.044(3) -0.005(3) -0.027(3) -0.009(3)
C53 0.123(6) 0.044(4) 0.031(3) 0.006(3) -0.028(4) -0.019(4)
C54 0.080(4) 0.046(3) 0.036(3) -0.008(3) -0.003(3) -0.018(3)
C55 0.064(4) 0.038(3) 0.031(3) -0.001(2) -0.015(3) -0.021(3)
C56 0.072(4) 0.059(4) 0.054(3) -0.009(3) -0.039(3) 0.004(3)
C57 0.059(4) 0.045(3) 0.040(3) -0.011(2) -0.006(3) -0.015(3)
C58 0.096(5) 0.071(5) 0.089(5) -0.008(4) -0.036(4) -0.029(4)
C59 0.072(4) 0.061(4) 0.072(4) 0.003(3) -0.009(3) -0.016(3)
C60 0.067(4) 0.078(4) 0.072(4) -0.021(4) -0.002(4) -0.026(3)
C61 0.075(5) 0.076(5) 0.068(4) -0.017(4) -0.013(4) 0.007(4)
C62 0.085(5) 0.062(5) 0.075(5) 0.009(4) 0.003(4) -0.006(4)
C63 0.102(6) 0.069(5) 0.112(6) 0.012(5) -0.031(5) -0.041(4)
C64 0.067(5) 0.092(5) 0.055(4) 0.023(3) -0.020(3) -0.034(4)
C65 0.071(5) 0.074(4) 0.056(4) 0.024(3) -0.027(4) -0.016(4)
C66 0.056(4) 0.119(6) 0.070(4) 0.028(4) -0.025(4) -0.013(4)

#==============================================================================

# MOLECULAR GEOMETRY

_geom_special_details            
;
 All esds (except the esd in the dihedral angle between two l.s. planes)
 are estimated using the full covariance matrix.  The cell esds are taken
 into account individually in the estimation of esds in distances, angles
 and torsion angles; correlations between esds in cell parameters are only
 used when they are defined by crystal symmetry.  An approximate (isotropic)
 treatment of cell esds is used for estimating esds involving l.s. planes.
;

loop_
_geom_bond_atom_site_label_1
_geom_bond_atom_site_label_2
_geom_bond_distance
_geom_bond_site_symmetry_2
_geom_bond_publ_flag
As1 N1 1.875(3) . ?
As1 C49 1.902(4) . ?
N1 N2 1.316(4) . ?
N1 C1 1.455(5) . ?
N2 N3 1.349(4) . ?
N3 C49 1.428(5) . ?
N3 C25 1.446(5) . ?
N4 C49 1.293(5) . ?
N4 C50 1.428(5) . ?
C1 C2 1.409(5) . ?
C1 C6 1.409(5) . ?
C2 C3 1.394(5) . ?
C2 C7 1.518(6) . ?
C3 C4 1.371(5) . ?
C3 H3 0.9500 . ?
C4 C5 1.375(5) . ?
C4 H4 0.9500 . ?
C5 C6 1.399(5) . ?
C5 H5 0.9500 . ?
C6 C16 1.501(5) . ?
C7 C12 1.396(5) . ?
C7 C8 1.406(5) . ?
C8 C9 1.389(6) . ?
C8 C13 1.515(6) . ?
C9 C10 1.379(6) . ?
C9 H9 0.9500 . ?
C10 C11 1.379(6) . ?
C10 C14 1.515(6) . ?
C11 C12 1.397(6) . ?
C11 H11 0.9500 . ?
C12 C15 1.514(6) . ?
C13 H13A 0.9800 . ?
C13 H13B 0.9800 . ?
C13 H13C 0.9800 . ?
C14 H14A 0.9800 . ?
C14 H14B 0.9800 . ?
C14 H14C 0.9800 . ?
C15 H15A 0.9800 . ?
C15 H15B 0.9800 . ?
C15 H15C 0.9800 . ?
C16 C21 1.399(6) . ?
C16 C17 1.408(5) . ?
C17 C18 1.386(6) . ?
C17 C22 1.515(6) . ?
C18 C19 1.389(6) . ?
C18 H18 0.9500 . ?
C19 C20 1.386(6) . ?
C19 C23 1.514(6) . ?
C20 C21 1.391(6) . ?
C20 H20 0.9500 . ?
C21 C24 1.513(5) . ?
C22 H22A 0.9800 . ?
C22 H22B 0.9800 . ?
C22 H22C 0.9800 . ?
C22 H22D 0.9800 . ?
C22 H22E 0.9800 . ?
C22 H22F 0.9800 . ?
C23 H23A 0.9800 . ?
C23 H23B 0.9800 . ?
C23 H23C 0.9800 . ?
C24 H24A 0.9800 . ?
C24 H24B 0.9800 . ?
C24 H24C 0.9800 . ?
C25 C26 1.403(5) . ?
C25 C30 1.404(5) . ?
C26 C27 1.395(5) . ?
C26 C31 1.502(5) . ?
C27 C28 1.382(5) . ?
C27 H27 0.9500 . ?
C28 C29 1.370(5) . ?
C28 H28 0.9500 . ?
C29 C30 1.389(5) . ?
C29 H29 0.9500 . ?
C30 C40 1.500(6) . ?
C31 C32 1.409(5) . ?
C31 C36 1.418(5) . ?
C32 C33 1.387(5) . ?
C32 C37 1.501(5) . ?
C33 C34 1.382(5) . ?
C33 H33 0.9500 . ?
C34 C35 1.382(6) . ?
C34 C38 1.511(5) . ?
C35 C36 1.386(5) . ?
C35 H35 0.9500 . ?
C36 C39 1.516(5) . ?
C37 H37A 0.9800 . ?
C37 H37B 0.9800 . ?
C37 H37C 0.9800 . ?
C38 H38A 0.9800 . ?
C38 H38B 0.9800 . ?
C38 H38C 0.9800 . ?
C39 H39A 0.9800 . ?
C39 H39B 0.9800 . ?
C39 H39C 0.9800 . ?
C40 C41 1.390(5) . ?
C40 C45 1.410(5) . ?
C41 C42 1.395(6) . ?
C41 C46 1.508(6) . ?
C42 C43 1.378(6) . ?
C42 H42 0.9500 . ?
C43 C44 1.380(6) . ?
C43 C47 1.511(6) . ?
C44 C45 1.400(6) . ?
C44 H44 0.9500 . ?
C45 C48 1.508(5) . ?
C46 H46A 0.9800 . ?
C46 H46B 0.9800 . ?
C46 H46C 0.9800 . ?
C47 H47A 0.9800 . ?
C47 H47B 0.9800 . ?
C47 H47C 0.9800 . ?
C48 H48A 0.9800 . ?
C48 H48B 0.9800 . ?
C48 H48C 0.9800 . ?
C50 C51 1.405(6) . ?
C50 C55 1.406(6) . ?
C51 C52 1.396(6) . ?
C51 C56 1.512(6) . ?
C52 C53 1.380(7) . ?
C52 H52 0.9500 . ?
C53 C54 1.372(6) . ?
C53 H53 0.9500 . ?
C54 C55 1.387(6) . ?
C54 H54 0.9500 . ?
C55 C57 1.509(6) . ?
C56 H56A 0.9800 . ?
C56 H56B 0.9800 . ?
C56 H56C 0.9800 . ?
C57 H57A 0.9800 . ?
C57 H57B 0.9800 . ?
C57 H57C 0.9800 . ?
C58 C59 1.350(7) . ?
C58 C63 1.363(7) . ?
C58 H58 0.9500 . ?
C59 C60 1.368(7) . ?
C59 H59 0.9500 . ?
C60 C61 1.371(7) . ?
C60 H60 0.9500 . ?
C61 C62 1.376(7) . ?
C61 H61 0.9500 . ?
C62 C63 1.357(7) . ?
C62 H62 0.9500 . ?
C63 H63 0.9500 . ?
C64 C65 1.353(7) . ?
C64 C66 1.373(7) 2_665 ?
C64 H64 0.9500 . ?
C65 C66 1.359(7) . ?
C65 H65 0.9500 . ?
C66 C64 1.373(7) 2_665 ?
C66 H66 0.9500 . ?
C67A C68A 1.3900 . ?
C67A C72A 1.3900 . ?
C67A H67A 0.9500 . ?
C68A C69A 1.3900 . ?
C68A H68A 0.9500 . ?
C69A C70A 1.3900 . ?
C69A H69A 0.9500 . ?
C70A C71A 1.3900 . ?
C70A H70A 0.9500 . ?
C71A C72A 1.3900 . ?
C71A H71A 0.9500 . ?
C72A H72A 0.9500 . ?
C67B C68B 1.3900 . ?
C67B C72B 1.3900 . ?
C67B H67B 0.9500 . ?
C68B C69B 1.3900 . ?
C68B H68B 0.9500 . ?
C69B C70B 1.3900 . ?
C69B H69B 0.9500 . ?
C70B C71B 1.3900 . ?
C70B H70B 0.9500 . ?
C71B C72B 1.3900 . ?
C71B H71B 0.9500 . ?
C72B H72B 0.9500 . ?
C67C C68C 1.3900 . ?
C67C C72C 1.3900 . ?
C67C H67C 0.9500 . ?
C68C C69C 1.3900 . ?
C68C H68C 0.9500 . ?
C69C C70C 1.3900 . ?
C69C H69C 0.9500 . ?
C70C C71C 1.3900 . ?
C70C H70C 0.9500 . ?
C71C C72C 1.3900 . ?
C71C H71C 0.9500 . ?
C72C H72C 0.9500 . ?

loop_
_geom_angle_atom_site_label_1
_geom_angle_atom_site_label_2
_geom_angle_atom_site_label_3
_geom_angle
_geom_angle_site_symmetry_1
_geom_angle_site_symmetry_3
_geom_angle_publ_flag
N1 As1 C49 82.71(16) . . ?
N2 N1 C1 115.5(3) . . ?
N2 N1 As1 119.4(2) . . ?
C1 N1 As1 125.1(3) . . ?
N1 N2 N3 109.8(3) . . ?
N2 N3 C49 119.4(3) . . ?
N2 N3 C25 116.9(3) . . ?
C49 N3 C25 123.4(3) . . ?
C49 N4 C50 116.3(4) . . ?
C2 C1 C6 120.9(4) . . ?
C2 C1 N1 120.9(4) . . ?
C6 C1 N1 118.2(4) . . ?
C3 C2 C1 117.3(4) . . ?
C3 C2 C7 114.6(4) . . ?
C1 C2 C7 127.5(4) . . ?
C4 C3 C2 122.5(4) . . ?
C4 C3 H3 118.7 . . ?
C2 C3 H3 118.7 . . ?
C3 C4 C5 119.0(4) . . ?
C3 C4 H4 120.5 . . ?
C5 C4 H4 120.5 . . ?
C4 C5 C6 121.8(4) . . ?
C4 C5 H5 119.1 . . ?
C6 C5 H5 119.1 . . ?
C5 C6 C1 117.8(4) . . ?
C5 C6 C16 116.0(4) . . ?
C1 C6 C16 126.2(4) . . ?
C12 C7 C8 119.8(4) . . ?
C12 C7 C2 120.7(4) . . ?
C8 C7 C2 118.0(4) . . ?
C9 C8 C7 118.2(4) . . ?
C9 C8 C13 119.1(4) . . ?
C7 C8 C13 122.6(4) . . ?
C10 C9 C8 123.3(4) . . ?
C10 C9 H9 118.3 . . ?
C8 C9 H9 118.3 . . ?
C11 C10 C9 117.4(4) . . ?
C11 C10 C14 121.6(5) . . ?
C9 C10 C14 121.0(5) . . ?
C10 C11 C12 122.1(5) . . ?
C10 C11 H11 118.9 . . ?
C12 C11 H11 118.9 . . ?
C7 C12 C11 119.2(4) . . ?
C7 C12 C15 122.4(4) . . ?
C11 C12 C15 118.4(4) . . ?
C8 C13 H13A 109.5 . . ?
C8 C13 H13B 109.5 . . ?
H13A C13 H13B 109.5 . . ?
C8 C13 H13C 109.5 . . ?
H13A C13 H13C 109.5 . . ?
H13B C13 H13C 109.5 . . ?
C10 C14 H14A 109.5 . . ?
C10 C14 H14B 109.5 . . ?
H14A C14 H14B 109.5 . . ?
C10 C14 H14C 109.5 . . ?
H14A C14 H14C 109.5 . . ?
H14B C14 H14C 109.5 . . ?
C12 C15 H15A 109.5 . . ?
C12 C15 H15B 109.5 . . ?
H15A C15 H15B 109.5 . . ?
C12 C15 H15C 109.5 . . ?
H15A C15 H15C 109.5 . . ?
H15B C15 H15C 109.5 . . ?
C21 C16 C17 120.4(4) . . ?
C21 C16 C6 119.5(4) . . ?
C17 C16 C6 119.5(4) . . ?
C18 C17 C16 118.5(4) . . ?
C18 C17 C22 119.6(4) . . ?
C16 C17 C22 121.9(4) . . ?
C17 C18 C19 122.7(4) . . ?
C17 C18 H18 118.7 . . ?
C19 C18 H18 118.7 . . ?
C20 C19 C18 117.2(4) . . ?
C20 C19 C23 121.4(5) . . ?
C18 C19 C23 121.3(4) . . ?
C19 C20 C21 122.8(4) . . ?
C19 C20 H20 118.6 . . ?
C21 C20 H20 118.6 . . ?
C20 C21 C16 118.4(4) . . ?
C20 C21 C24 120.3(4) . . ?
C16 C21 C24 121.3(4) . . ?
C17 C22 H22A 109.5 . . ?
C17 C22 H22B 109.5 . . ?
H22A C22 H22B 109.5 . . ?
C17 C22 H22C 109.5 . . ?
H22A C22 H22C 109.5 . . ?
H22B C22 H22C 109.5 . . ?
C17 C22 H22D 109.5 . . ?
C17 C22 H22E 109.5 . . ?
H22D C22 H22E 109.5 . . ?
C17 C22 H22F 109.5 . . ?
H22D C22 H22F 109.5 . . ?
H22E C22 H22F 109.5 . . ?
C19 C23 H23A 109.5 . . ?
C19 C23 H23B 109.5 . . ?
H23A C23 H23B 109.5 . . ?
C19 C23 H23C 109.5 . . ?
H23A C23 H23C 109.5 . . ?
H23B C23 H23C 109.5 . . ?
C21 C24 H24A 109.5 . . ?
C21 C24 H24B 109.5 . . ?
H24A C24 H24B 109.5 . . ?
C21 C24 H24C 109.5 . . ?
H24A C24 H24C 109.5 . . ?
H24B C24 H24C 109.5 . . ?
C26 C25 C30 121.3(4) . . ?
C26 C25 N3 120.1(4) . . ?
C30 C25 N3 118.5(4) . . ?
C27 C26 C25 117.9(4) . . ?
C27 C26 C31 115.2(4) . . ?
C25 C26 C31 126.8(4) . . ?
C28 C27 C26 121.6(4) . . ?
C28 C27 H27 119.2 . . ?
C26 C27 H27 119.2 . . ?
C29 C28 C27 119.1(4) . . ?
C29 C28 H28 120.5 . . ?
C27 C28 H28 120.5 . . ?
C28 C29 C30 122.3(4) . . ?
C28 C29 H29 118.8 . . ?
C30 C29 H29 118.8 . . ?
C29 C30 C25 117.7(4) . . ?
C29 C30 C40 114.4(4) . . ?
C25 C30 C40 127.8(4) . . ?
C32 C31 C36 119.2(4) . . ?
C32 C31 C26 119.8(4) . . ?
C36 C31 C26 120.3(4) . . ?
C33 C32 C31 119.2(4) . . ?
C33 C32 C37 119.4(4) . . ?
C31 C32 C37 121.4(4) . . ?
C34 C33 C32 122.3(4) . . ?
C34 C33 H33 118.8 . . ?
C32 C33 H33 118.8 . . ?
C35 C34 C33 117.9(4) . . ?
C35 C34 C38 120.5(4) . . ?
C33 C34 C38 121.6(4) . . ?
C34 C35 C36 122.6(4) . . ?
C34 C35 H35 118.7 . . ?
C36 C35 H35 118.7 . . ?
C35 C36 C31 118.7(4) . . ?
C35 C36 C39 119.7(4) . . ?
C31 C36 C39 121.6(4) . . ?
C32 C37 H37A 109.5 . . ?
C32 C37 H37B 109.5 . . ?
H37A C37 H37B 109.5 . . ?
C32 C37 H37C 109.5 . . ?
H37A C37 H37C 109.5 . . ?
H37B C37 H37C 109.5 . . ?
C34 C38 H38A 109.5 . . ?
C34 C38 H38B 109.5 . . ?
H38A C38 H38B 109.5 . . ?
C34 C38 H38C 109.5 . . ?
H38A C38 H38C 109.5 . . ?
H38B C38 H38C 109.5 . . ?
C36 C39 H39A 109.5 . . ?
C36 C39 H39B 109.5 . . ?
H39A C39 H39B 109.5 . . ?
C36 C39 H39C 109.5 . . ?
H39A C39 H39C 109.5 . . ?
H39B C39 H39C 109.5 . . ?
C41 C40 C45 120.4(4) . . ?
C41 C40 C30 120.5(4) . . ?
C45 C40 C30 117.5(4) . . ?
C40 C41 C42 118.6(4) . . ?
C40 C41 C46 120.3(4) . . ?
C42 C41 C46 121.1(4) . . ?
C43 C42 C41 122.4(4) . . ?
C43 C42 H42 118.8 . . ?
C41 C42 H42 118.8 . . ?
C42 C43 C44 118.4(4) . . ?
C42 C43 C47 121.8(4) . . ?
C44 C43 C47 119.7(5) . . ?
C43 C44 C45 121.6(4) . . ?
C43 C44 H44 119.2 . . ?
C45 C44 H44 119.2 . . ?
C44 C45 C40 118.5(4) . . ?
C44 C45 C48 120.7(4) . . ?
C40 C45 C48 120.7(4) . . ?
C41 C46 H46A 109.5 . . ?
C41 C46 H46B 109.5 . . ?
H46A C46 H46B 109.5 . . ?
C41 C46 H46C 109.5 . . ?
H46A C46 H46C 109.5 . . ?
H46B C46 H46C 109.5 . . ?
C43 C47 H47A 109.5 . . ?
C43 C47 H47B 109.5 . . ?
H47A C47 H47B 109.5 . . ?
C43 C47 H47C 109.5 . . ?
H47A C47 H47C 109.5 . . ?
H47B C47 H47C 109.5 . . ?
C45 C48 H48A 109.5 . . ?
C45 C48 H48B 109.5 . . ?
H48A C48 H48B 109.5 . . ?
C45 C48 H48C 109.5 . . ?
H48A C48 H48C 109.5 . . ?
H48B C48 H48C 109.5 . . ?
N4 C49 N3 118.7(4) . . ?
N4 C49 As1 132.4(3) . . ?
N3 C49 As1 108.6(3) . . ?
C51 C50 C55 120.2(4) . . ?
C51 C50 N4 117.4(4) . . ?
C55 C50 N4 122.2(4) . . ?
C52 C51 C50 119.9(5) . . ?
C52 C51 C56 119.2(5) . . ?
C50 C51 C56 120.9(4) . . ?
C53 C52 C51 119.3(5) . . ?
C53 C52 H52 120.3 . . ?
C51 C52 H52 120.3 . . ?
C54 C53 C52 120.6(5) . . ?
C54 C53 H53 119.7 . . ?
C52 C53 H53 119.7 . . ?
C53 C54 C55 122.0(5) . . ?
C53 C54 H54 119.0 . . ?
C55 C54 H54 119.0 . . ?
C54 C55 C50 117.9(5) . . ?
C54 C55 C57 118.9(5) . . ?
C50 C55 C57 123.2(4) . . ?
C51 C56 H56A 109.5 . . ?
C51 C56 H56B 109.5 . . ?
H56A C56 H56B 109.5 . . ?
C51 C56 H56C 109.5 . . ?
H56A C56 H56C 109.5 . . ?
H56B C56 H56C 109.5 . . ?
C55 C57 H57A 109.5 . . ?
C55 C57 H57B 109.5 . . ?
H57A C57 H57B 109.5 . . ?
C55 C57 H57C 109.5 . . ?
H57A C57 H57C 109.5 . . ?
H57B C57 H57C 109.5 . . ?
C59 C58 C63 120.1(6) . . ?
C59 C58 H58 120.0 . . ?
C63 C58 H58 120.0 . . ?
C58 C59 C60 120.0(5) . . ?
C58 C59 H59 120.0 . . ?
C60 C59 H59 120.0 . . ?
C59 C60 C61 120.1(5) . . ?
C59 C60 H60 119.9 . . ?
C61 C60 H60 119.9 . . ?
C60 C61 C62 119.6(6) . . ?
C60 C61 H61 120.2 . . ?
C62 C61 H61 120.2 . . ?
C63 C62 C61 119.3(6) . . ?
C63 C62 H62 120.4 . . ?
C61 C62 H62 120.4 . . ?
C62 C63 C58 120.9(6) . . ?
C62 C63 H63 119.6 . . ?
C58 C63 H63 119.6 . . ?
C65 C64 C66 120.5(5) . 2_665 ?
C65 C64 H64 119.8 . . ?
C66 C64 H64 119.8 2_665 . ?
C64 C65 C66 118.6(5) . . ?
C64 C65 H65 120.7 . . ?
C66 C65 H65 120.7 . . ?
C65 C66 C64 120.9(5) . 2_665 ?
C65 C66 H66 119.5 . . ?
C64 C66 H66 119.5 2_665 . ?
C68A C67A C72A 120.0 . . ?
C68A C67A H67A 120.0 . . ?
C72A C67A H67A 120.0 . . ?
C69A C68A C67A 120.0 . . ?
C69A C68A H68A 120.0 . . ?
C67A C68A H68A 120.0 . . ?
C68A C69A C70A 120.0 . . ?
C68A C69A H69A 120.0 . . ?
C70A C69A H69A 120.0 . . ?
C71A C70A C69A 120.0 . . ?
C71A C70A H70A 120.0 . . ?
C69A C70A H70A 120.0 . . ?
C70A C71A C72A 120.0 . . ?
C70A C71A H71A 120.0 . . ?
C72A C71A H71A 120.0 . . ?
C71A C72A C67A 120.0 . . ?
C71A C72A H72A 120.0 . . ?
C67A C72A H72A 120.0 . . ?
C68B C67B C72B 120.0 . . ?
C68B C67B H67B 120.0 . . ?
C72B C67B H67B 120.0 . . ?
C69B C68B C67B 120.0 . . ?
C69B C68B H68B 120.0 . . ?
C67B C68B H68B 120.0 . . ?
C70B C69B C68B 120.0 . . ?
C70B C69B H69B 120.0 . . ?
C68B C69B H69B 120.0 . . ?
C69B C70B C71B 120.0 . . ?
C69B C70B H70B 120.0 . . ?
C71B C70B H70B 120.0 . . ?
C72B C71B C70B 120.0 . . ?
C72B C71B H71B 120.0 . . ?
C70B C71B H71B 120.0 . . ?
C71B C72B C67B 120.0 . . ?
C71B C72B H72B 120.0 . . ?
C67B C72B H72B 120.0 . . ?
C68C C67C C72C 120.0 . . ?
C68C C67C H67C 120.0 . . ?
C72C C67C H67C 120.0 . . ?
C69C C68C C67C 120.0 . . ?
C69C C68C H68C 120.0 . . ?
C67C C68C H68C 120.0 . . ?
C68C C69C C70C 120.0 . . ?
C68C C69C H69C 120.0 . . ?
C70C C69C H69C 120.0 . . ?
C71C C70C C69C 120.0 . . ?
C71C C70C H70C 120.0 . . ?
C69C C70C H70C 120.0 . . ?
C70C C71C C72C 120.0 . . ?
C70C C71C H71C 120.0 . . ?
C72C C71C H71C 120.0 . . ?
C71C C72C C67C 120.0 . . ?
C71C C72C H72C 120.0 . . ?
C67C C72C H72C 120.0 . . ?

loop_
_geom_torsion_atom_site_label_1
_geom_torsion_atom_site_label_2
_geom_torsion_atom_site_label_3
_geom_torsion_atom_site_label_4
_geom_torsion
_geom_torsion_site_symmetry_1
_geom_torsion_site_symmetry_2
_geom_torsion_site_symmetry_3
_geom_torsion_site_symmetry_4
_geom_torsion_publ_flag
C49 As1 N1 N2 1.8(3) . . . . ?
C49 As1 N1 C1 -178.5(3) . . . . ?
C1 N1 N2 N3 179.5(3) . . . . ?
As1 N1 N2 N3 -0.7(4) . . . . ?
N1 N2 N3 C49 -1.3(5) . . . . ?
N1 N2 N3 C25 172.6(3) . . . . ?
N2 N1 C1 C2 -48.8(5) . . . . ?
As1 N1 C1 C2 131.4(3) . . . . ?
N2 N1 C1 C6 133.0(4) . . . . ?
As1 N1 C1 C6 -46.8(5) . . . . ?
C6 C1 C2 C3 -8.8(6) . . . . ?
N1 C1 C2 C3 173.0(3) . . . . ?
C6 C1 C2 C7 161.4(4) . . . . ?
N1 C1 C2 C7 -16.8(6) . . . . ?
C1 C2 C3 C4 3.0(6) . . . . ?
C7 C2 C3 C4 -168.4(4) . . . . ?
C2 C3 C4 C5 3.7(6) . . . . ?
C3 C4 C5 C6 -4.9(6) . . . . ?
C4 C5 C6 C1 -0.8(6) . . . . ?
C4 C5 C6 C16 175.7(4) . . . . ?
C2 C1 C6 C5 7.8(6) . . . . ?
N1 C1 C6 C5 -174.0(3) . . . . ?
C2 C1 C6 C16 -168.3(4) . . . . ?
N1 C1 C6 C16 9.9(6) . . . . ?
C3 C2 C7 C12 -63.2(5) . . . . ?
C1 C2 C7 C12 126.4(4) . . . . ?
C3 C2 C7 C8 103.3(4) . . . . ?
C1 C2 C7 C8 -67.1(6) . . . . ?
C12 C7 C8 C9 -1.1(6) . . . . ?
C2 C7 C8 C9 -167.7(4) . . . . ?
C12 C7 C8 C13 175.2(4) . . . . ?
C2 C7 C8 C13 8.6(6) . . . . ?
C7 C8 C9 C10 1.4(7) . . . . ?
C13 C8 C9 C10 -175.0(4) . . . . ?
C8 C9 C10 C11 -1.0(7) . . . . ?
C8 C9 C10 C14 178.2(4) . . . . ?
C9 C10 C11 C12 0.3(7) . . . . ?
C14 C10 C11 C12 -178.9(4) . . . . ?
C8 C7 C12 C11 0.4(6) . . . . ?
C2 C7 C12 C11 166.7(4) . . . . ?
C8 C7 C12 C15 -177.3(4) . . . . ?
C2 C7 C12 C15 -11.0(6) . . . . ?
C10 C11 C12 C7 0.0(7) . . . . ?
C10 C11 C12 C15 177.8(4) . . . . ?
C5 C6 C16 C21 91.3(5) . . . . ?
C1 C6 C16 C21 -92.5(5) . . . . ?
C5 C6 C16 C17 -79.9(5) . . . . ?
C1 C6 C16 C17 96.3(5) . . . . ?
C21 C16 C17 C18 0.8(6) . . . . ?
C6 C16 C17 C18 171.9(4) . . . . ?
C21 C16 C17 C22 -178.8(4) . . . . ?
C6 C16 C17 C22 -7.7(6) . . . . ?
C16 C17 C18 C19 -0.3(6) . . . . ?
C22 C17 C18 C19 179.2(4) . . . . ?
C17 C18 C19 C20 0.0(6) . . . . ?
C17 C18 C19 C23 -177.1(4) . . . . ?
C18 C19 C20 C21 -0.1(6) . . . . ?
C23 C19 C20 C21 177.0(4) . . . . ?
C19 C20 C21 C16 0.5(6) . . . . ?
C19 C20 C21 C24 -179.8(4) . . . . ?
C17 C16 C21 C20 -0.9(6) . . . . ?
C6 C16 C21 C20 -172.0(4) . . . . ?
C17 C16 C21 C24 179.4(4) . . . . ?
C6 C16 C21 C24 8.3(6) . . . . ?
N2 N3 C25 C26 126.4(4) . . . . ?
C49 N3 C25 C26 -60.0(5) . . . . ?
N2 N3 C25 C30 -55.5(5) . . . . ?
C49 N3 C25 C30 118.1(4) . . . . ?
C30 C25 C26 C27 0.1(6) . . . . ?
N3 C25 C26 C27 178.2(3) . . . . ?
C30 C25 C26 C31 177.2(4) . . . . ?
N3 C25 C26 C31 -4.8(6) . . . . ?
C25 C26 C27 C28 1.6(6) . . . . ?
C31 C26 C27 C28 -175.7(4) . . . . ?
C26 C27 C28 C29 -0.7(6) . . . . ?
C27 C28 C29 C30 -2.0(6) . . . . ?
C28 C29 C30 C25 3.7(6) . . . . ?
C28 C29 C30 C40 -172.1(4) . . . . ?
C26 C25 C30 C29 -2.7(6) . . . . ?
N3 C25 C30 C29 179.2(3) . . . . ?
C26 C25 C30 C40 172.5(4) . . . . ?
N3 C25 C30 C40 -5.6(6) . . . . ?
C27 C26 C31 C32 104.5(4) . . . . ?
C25 C26 C31 C32 -72.6(5) . . . . ?
C27 C26 C31 C36 -65.6(5) . . . . ?
C25 C26 C31 C36 117.3(4) . . . . ?
C36 C31 C32 C33 -1.3(6) . . . . ?
C26 C31 C32 C33 -171.5(4) . . . . ?
C36 C31 C32 C37 177.4(4) . . . . ?
C26 C31 C32 C37 7.1(6) . . . . ?
C31 C32 C33 C34 0.8(6) . . . . ?
C37 C32 C33 C34 -177.9(4) . . . . ?
C32 C33 C34 C35 -0.4(6) . . . . ?
C32 C33 C34 C38 179.9(4) . . . . ?
C33 C34 C35 C36 0.6(6) . . . . ?
C38 C34 C35 C36 -179.7(4) . . . . ?
C34 C35 C36 C31 -1.1(6) . . . . ?
C34 C35 C36 C39 177.9(4) . . . . ?
C32 C31 C36 C35 1.4(6) . . . . ?
C26 C31 C36 C35 171.6(4) . . . . ?
C32 C31 C36 C39 -177.5(4) . . . . ?
C26 C31 C36 C39 -7.3(6) . . . . ?
C29 C30 C40 C41 -74.7(5) . . . . ?
C25 C30 C40 C41 109.9(5) . . . . ?
C29 C30 C40 C45 91.0(4) . . . . ?
C25 C30 C40 C45 -84.4(5) . . . . ?
C45 C40 C41 C42 -0.4(6) . . . . ?
C30 C40 C41 C42 164.9(4) . . . . ?
C45 C40 C41 C46 -177.6(4) . . . . ?
C30 C40 C41 C46 -12.3(6) . . . . ?
C40 C41 C42 C43 -1.3(7) . . . . ?
C46 C41 C42 C43 175.9(5) . . . . ?
C41 C42 C43 C44 1.6(7) . . . . ?
C41 C42 C43 C47 -177.5(5) . . . . ?
C42 C43 C44 C45 -0.2(7) . . . . ?
C47 C43 C44 C45 178.9(4) . . . . ?
C43 C44 C45 C40 -1.4(6) . . . . ?
C43 C44 C45 C48 -177.4(4) . . . . ?
C41 C40 C45 C44 1.6(6) . . . . ?
C30 C40 C45 C44 -164.1(4) . . . . ?
C41 C40 C45 C48 177.6(4) . . . . ?
C30 C40 C45 C48 11.9(6) . . . . ?
C50 N4 C49 N3 173.1(3) . . . . ?
C50 N4 C49 As1 -13.1(6) . . . . ?
N2 N3 C49 N4 177.7(3) . . . . ?
C25 N3 C49 N4 4.3(6) . . . . ?
N2 N3 C49 As1 2.6(4) . . . . ?
C25 N3 C49 As1 -170.9(3) . . . . ?
C49 N4 C50 C51 124.3(4) . . . . ?
C49 N4 C50 C55 -60.8(5) . . . . ?
C55 C50 C51 C52 4.1(6) . . . . ?
N4 C50 C51 C52 179.1(4) . . . . ?
C55 C50 C51 C56 -178.5(4) . . . . ?
N4 C50 C51 C56 -3.5(6) . . . . ?
C50 C51 C52 C53 -1.5(7) . . . . ?
C56 C51 C52 C53 -179.0(4) . . . . ?
C51 C52 C53 C54 -0.8(7) . . . . ?
C52 C53 C54 C55 0.7(7) . . . . ?
C53 C54 C55 C50 1.9(7) . . . . ?
C53 C54 C55 C57 -175.6(4) . . . . ?
C51 C50 C55 C54 -4.2(6) . . . . ?
N4 C50 C55 C54 -178.9(4) . . . . ?
C51 C50 C55 C57 173.1(4) . . . . ?
N4 C50 C55 C57 -1.6(6) . . . . ?
C63 C58 C59 C60 1.5(9) . . . . ?
C58 C59 C60 C61 -1.9(9) . . . . ?
C59 C60 C61 C62 1.4(9) . . . . ?
C60 C61 C62 C63 -0.4(9) . . . . ?
C61 C62 C63 C58 0.0(10) . . . . ?
C59 C58 C63 C62 -0.6(10) . . . . ?
C66 C64 C65 C66 0.7(10) 2_665 . . . ?
C64 C65 C66 C64 -0.7(10) . . . 2_665 ?
C72A C67A C68A C69A 0.0 . . . . ?
C67A C68A C69A C70A 0.0 . . . . ?
C68A C69A C70A C71A 0.0 . . . . ?
C69A C70A C71A C72A 0.0 . . . . ?
C70A C71A C72A C67A 0.0 . . . . ?
C68A C67A C72A C71A 0.0 . . . . ?
C72B C67B C68B C69B 0.0 . . . . ?
C67B C68B C69B C70B 0.0 . . . . ?
C68B C69B C70B C71B 0.0 . . . . ?
C69B C70B C71B C72B 0.0 . . . . ?
C70B C71B C72B C67B 0.0 . . . . ?
C68B C67B C72B C71B 0.0 . . . . ?
C72C C67C C68C C69C 0.0 . . . . ?
C67C C68C C69C C70C 0.0 . . . . ?
C68C C69C C70C C71C 0.0 . . . . ?
C69C C70C C71C C72C 0.0 . . . . ?
C70C C71C C72C C67C 0.0 . . . . ?
C68C C67C C72C C71C 0.0 . . . . ?

_refine_diff_density_max         0.298
_refine_diff_density_min         -0.504
_refine_diff_density_rms         0.067

_shelxl_version_number           2013-4

_shelx_res_file                  
;
TITL a0 in P-1
CELL 0.71073 10.8398 16.3404 17.6903 85.439 75.150 82.111
ZERR 2.00 0.0018 0.0029 0.0032 0.006 0.005 0.006
LATT 1
SFAC C N AS H
UNIT 144 8 2 148
LIST 4
TEMP -99.950
SIZE 0.030 0.060 0.500
OMIT -3 50
OMIT     0   0   1
OMIT     0   1   0
OMIT     7  -6  13
OMIT     1   0   5
EADP C67A C70A
EADP C68A C71A
EADP C69A C72A
EADP C67B C70B
EADP C68B C71B
EADP C69B C72B
EADP C67C C70C
EADP C68C C71C
EADP C69C C72C
ACTA
L.S. 40
FMAP 2
PLAN 20
BOND $H
CONF
SUMP 1 0 1 3 1 4 1 5
WGHT    0.053800
FVAR       0.13803   0.53386   0.49459   0.17412   0.33129
AS1   3    0.205499    0.125339    0.380403    11.00000    0.04640    0.05489 =
         0.03012   -0.00121   -0.01021   -0.02324
N1    2    0.213682    0.156925    0.275152    11.00000    0.02572    0.03476 =
         0.02233   -0.00119   -0.00344   -0.00964
N2    2    0.300045    0.204621    0.237018    11.00000    0.03001    0.03075 =
         0.02816   -0.00404   -0.00949   -0.00375
N3    2    0.369706    0.223379    0.285073    11.00000    0.02991    0.03302 =
         0.02390   -0.00564   -0.00835   -0.00760
N4    2    0.410557    0.208991    0.409508    11.00000    0.03924    0.03390 =
         0.03428   -0.00138   -0.01779   -0.00760
C1    1    0.130848    0.132540    0.230100    11.00000    0.02405    0.04084 =
         0.02593   -0.00796   -0.00479   -0.00650
C2    1    0.068911    0.191545    0.185210    11.00000    0.02636    0.04368 =
         0.02600   -0.00529   -0.00676   -0.00741
C3    1    0.002963    0.162146    0.136924    11.00000    0.03207    0.04425 =
         0.03224   -0.00635   -0.00843   -0.00755
AFIX  43
H3    4   -0.035979    0.200652    0.104250    11.00000   -1.20000
AFIX   0
C4    1   -0.007831    0.079791    0.134795    11.00000    0.04022    0.05640 =
         0.03670   -0.00896   -0.01500   -0.01799
AFIX  43
H4    4   -0.049027    0.061355    0.099031    11.00000   -1.20000
AFIX   0
C5    1    0.041834    0.024269    0.185174    11.00000    0.04152    0.04516 =
         0.03787   -0.00816   -0.00974   -0.01631
AFIX  43
H5    4    0.028553   -0.032165    0.186640    11.00000   -1.20000
AFIX   0
C6    1    0.111380    0.048636    0.234324    11.00000    0.03957    0.03456 =
         0.02280   -0.00340   -0.00689   -0.01285
C7    1    0.048127    0.284759    0.191504    11.00000    0.03306    0.03763 =
         0.03991   -0.00666   -0.02207   -0.00255
C8    1   -0.035208    0.317464    0.259903    11.00000    0.03012    0.04314 =
         0.04203   -0.01302   -0.01378    0.00147
C9    1   -0.074152    0.402054    0.260002    11.00000    0.03481    0.05572 =
         0.05094   -0.01637   -0.01287   -0.00113
AFIX  43
H9    4   -0.128876    0.424506    0.306551    11.00000   -1.20000
AFIX   0
C10   1   -0.037393    0.455112    0.195933    11.00000    0.04143    0.04052 =
         0.07403   -0.00666   -0.02534    0.00400
C11   1    0.043712    0.421419    0.129421    11.00000    0.04212    0.04597 =
         0.06224    0.00775   -0.02673   -0.01033
AFIX  43
H11   4    0.070722    0.456765    0.084604    11.00000   -1.20000
AFIX   0
C12   1    0.087475    0.336977    0.125788    11.00000    0.03403    0.04785 =
         0.03610    0.00159   -0.01357   -0.01194
C13   1   -0.089800    0.263564    0.331096    11.00000    0.04264    0.06511 =
         0.03593   -0.00892   -0.00134   -0.00072
AFIX 137
H13A  4   -0.156260    0.297051    0.368452    11.00000   -1.50000
H13B  4   -0.020884    0.240044    0.355886    11.00000   -1.50000
H13C  4   -0.127558    0.218742    0.314987    11.00000   -1.50000
AFIX   0
C14   1   -0.086076    0.546559    0.198637    11.00000    0.08142    0.04635 =
         0.12772   -0.00435   -0.03046    0.01358
AFIX 137
H14A  4   -0.026935    0.575911    0.216888    11.00000   -1.50000
H14B  4   -0.171655    0.554588    0.234637    11.00000   -1.50000
H14C  4   -0.091128    0.568328    0.146132    11.00000   -1.50000
AFIX   0
C15   1    0.172392    0.305036    0.049310    11.00000    0.04955    0.07240 =
         0.03956    0.00222   -0.00505   -0.01492
AFIX 137
H15A  4    0.212102    0.248726    0.058315    11.00000   -1.50000
H15B  4    0.239701    0.341091    0.028588    11.00000   -1.50000
H15C  4    0.120338    0.304614    0.011523    11.00000   -1.50000
AFIX   0
C16   1    0.151547   -0.017237    0.290322    11.00000    0.03810    0.03465 =
         0.03146   -0.00546   -0.01009   -0.01172
C17   1    0.061934   -0.037809    0.359924    11.00000    0.04143    0.04029 =
         0.03522   -0.00483   -0.01287   -0.01678
C18   1    0.095797   -0.105689    0.405808    11.00000    0.04960    0.04733 =
         0.03108   -0.00378   -0.00793   -0.02007
AFIX  43
H18   4    0.035744   -0.119555    0.452940    11.00000   -1.20000
AFIX   0
C19   1    0.213943   -0.154252    0.385680    11.00000    0.05337    0.03836 =
         0.04170   -0.00285   -0.02023   -0.00924
C20   1    0.299404   -0.132393    0.316566    11.00000    0.03693    0.05393 =
         0.04109   -0.01080   -0.01123   -0.00507
AFIX  43
H20   4    0.380813   -0.164760    0.301762    11.00000   -1.20000
AFIX   0
C21   1    0.271104   -0.065129    0.267969    11.00000    0.04170    0.04373 =
         0.02832   -0.00510   -0.01081   -0.01288
C22   1   -0.069461    0.011557    0.385289    11.00000    0.03887    0.05195 =
         0.03846   -0.00611   -0.00061   -0.00913
PART 1
AFIX 137
H22A  4   -0.075960    0.059411    0.348829    21.00000   -1.50000
H22B  4   -0.081401    0.030632    0.438113    21.00000   -1.50000
H22C  4   -0.136015   -0.023441    0.385334    21.00000   -1.50000
AFIX 137
PART 2
H22D  4   -0.118048    0.008344    0.346131   -21.00000   -1.50000
H22E  4   -0.059461    0.069446    0.390241   -21.00000   -1.50000
H22F  4   -0.115867   -0.011187    0.435904   -21.00000   -1.50000
AFIX   0
PART 0
C23   1    0.245460   -0.230287    0.435218    11.00000    0.08135    0.05887 =
         0.05611    0.01160   -0.01761   -0.00923
AFIX 137
H23A  4    0.185154   -0.228128    0.487031    11.00000   -1.50000
H23B  4    0.333398   -0.231978    0.440854    11.00000   -1.50000
H23C  4    0.238228   -0.279971    0.409834    11.00000   -1.50000
AFIX   0
C24   1    0.368330   -0.044612    0.193072    11.00000    0.04430    0.05671 =
         0.04703   -0.00081   -0.00029   -0.00208
AFIX 137
H24A  4    0.442517   -0.087490    0.185088    11.00000   -1.50000
H24B  4    0.396680    0.009025    0.196793    11.00000   -1.50000
H24C  4    0.328768   -0.042081    0.148824    11.00000   -1.50000
AFIX   0
C25   1    0.479400    0.266990    0.249882    11.00000    0.02970    0.03546 =
         0.02714    0.00779   -0.01208   -0.00996
C26   1    0.492247    0.341204    0.280292    11.00000    0.02776    0.03265 =
         0.03031   -0.00377   -0.01059   -0.00356
C27   1    0.601623    0.379641    0.245681    11.00000    0.03894    0.04088 =
         0.03943   -0.00244   -0.01546   -0.01371
AFIX  43
H27   4    0.613217    0.429183    0.266296    11.00000   -1.20000
AFIX   0
C28   1    0.693503    0.347395    0.182139    11.00000    0.03122    0.05099 =
         0.03992   -0.00037   -0.00969   -0.01268
AFIX  43
H28   4    0.766915    0.374742    0.158926    11.00000   -1.20000
AFIX   0
C29   1    0.677272    0.275465    0.153087    11.00000    0.02790    0.04861 =
         0.03098   -0.00015   -0.00395   -0.00346
AFIX  43
H29   4    0.739203    0.254460    0.108347    11.00000   -1.20000
AFIX   0
C30   1    0.573463    0.232117    0.186713    11.00000    0.02610    0.04267 =
         0.02525    0.00325   -0.00909   -0.00661
C31   1    0.396900    0.387025    0.344985    11.00000    0.02830    0.03144 =
         0.03441   -0.00520   -0.00814   -0.00949
C32   1    0.282213    0.429860    0.331151    11.00000    0.03016    0.03770 =
         0.03338   -0.00385   -0.00889   -0.01122
C33   1    0.203153    0.480726    0.387674    11.00000    0.02384    0.04628 =
         0.04708   -0.00548   -0.01092   -0.00687
AFIX  43
H33   4    0.125387    0.508887    0.378332    11.00000   -1.20000
AFIX   0
C34   1    0.233472    0.491908    0.457117    11.00000    0.03264    0.03634 =
         0.04609   -0.01143   -0.00314   -0.00895
C35   1    0.346561    0.449946    0.469811    11.00000    0.04208    0.04048 =
         0.03714   -0.01121   -0.01015   -0.01065
AFIX  43
H35   4    0.368032    0.456748    0.517549    11.00000   -1.20000
AFIX   0
C36   1    0.429916    0.398327    0.415673    11.00000    0.03245    0.03500 =
         0.03642   -0.00369   -0.00890   -0.00812
C37   1    0.245438    0.422978    0.255867    11.00000    0.04245    0.05128 =
         0.05230   -0.00686   -0.01929   -0.00721
AFIX 137
H37A  4    0.208625    0.371141    0.257526    11.00000   -1.50000
H37B  4    0.321930    0.423515    0.212024    11.00000   -1.50000
H37C  4    0.181752    0.469784    0.248902    11.00000   -1.50000
AFIX   0
C38   1    0.146271    0.547730    0.517973    11.00000    0.04789    0.06471 =
         0.05709   -0.02054   -0.00770   -0.00283
AFIX 137
H38A  4    0.113606    0.514743    0.565892    11.00000   -1.50000
H38B  4    0.073964    0.575089    0.497961    11.00000   -1.50000
H38C  4    0.194679    0.589570    0.529541    11.00000   -1.50000
AFIX   0
C39   1    0.554514    0.356611    0.432457    11.00000    0.04293    0.04947 =
         0.04784   -0.00838   -0.01957   -0.00576
AFIX 137
H39A  4    0.544212    0.349744    0.489190    11.00000   -1.50000
H39B  4    0.623558    0.390842    0.409588    11.00000   -1.50000
H39C  4    0.576327    0.302278    0.409444    11.00000   -1.50000
AFIX   0
C40   1    0.581651    0.149316    0.153477    11.00000    0.02664    0.03894 =
         0.02792   -0.00371    0.00037   -0.00496
C41   1    0.559591    0.143733    0.080144    11.00000    0.05268    0.04384 =
         0.02648   -0.00057   -0.00796   -0.00583
C42   1    0.597416    0.068683    0.043401    11.00000    0.08045    0.04433 =
         0.03060   -0.01090   -0.01136    0.00294
AFIX  43
H42   4    0.580911    0.064277   -0.006240    11.00000   -1.20000
AFIX   0
C43   1    0.657837    0.000730    0.076499    11.00000    0.04882    0.04249 =
         0.04024   -0.01122   -0.00021   -0.00171
C44   1    0.678635    0.007018    0.149461    11.00000    0.03492    0.03943 =
         0.05247    0.00073   -0.00327   -0.00109
AFIX  43
H44   4    0.719967   -0.039500    0.172927    11.00000   -1.20000
AFIX   0
C45   1    0.640333    0.080261    0.189781    11.00000    0.02846    0.04614 =
         0.03467   -0.00213   -0.00483   -0.00847
C46   1    0.501567    0.218544    0.040043    11.00000    0.10350    0.05575 =
         0.04321   -0.01022   -0.03810    0.00974
AFIX 137
H46A  4    0.566107    0.256739    0.020420    11.00000   -1.50000
H46B  4    0.427832    0.246347    0.077464    11.00000   -1.50000
H46C  4    0.473043    0.201174   -0.003822    11.00000   -1.50000
AFIX   0
C47   1    0.703045   -0.079105    0.034664    11.00000    0.08499    0.05378 =
         0.06329   -0.02003   -0.00226    0.00666
AFIX 137
H47A  4    0.656399   -0.123294    0.064660    11.00000   -1.50000
H47B  4    0.795421   -0.093727    0.029763    11.00000   -1.50000
H47C  4    0.686646   -0.072086   -0.017572    11.00000   -1.50000
AFIX   0
C48   1    0.669160    0.086838    0.267921    11.00000    0.06568    0.04917 =
         0.05257   -0.00125   -0.03295   -0.00745
AFIX 137
H48A  4    0.706335    0.032688    0.285150    11.00000   -1.50000
H48B  4    0.589457    0.105069    0.306501    11.00000   -1.50000
H48C  4    0.730421    0.127032    0.262892    11.00000   -1.50000
AFIX   0
C49   1    0.340396    0.192852    0.364768    11.00000    0.02928    0.02886 =
         0.03058    0.00115   -0.00415   -0.00658
C50   1    0.368196    0.185141    0.490510    11.00000    0.05624    0.03495 =
         0.02737   -0.00077   -0.01623   -0.02046
C51   1    0.455540    0.132991    0.524555    11.00000    0.06737    0.03564 =
         0.03924    0.00297   -0.02937   -0.01317
C52   1    0.419996    0.108669    0.603798    11.00000    0.08587    0.04296 =
         0.04381   -0.00472   -0.02713   -0.00851
AFIX  43
H52   4    0.477830    0.072344    0.626875    11.00000   -1.20000
AFIX   0
C53   1    0.299991    0.137923    0.648283    11.00000    0.12342    0.04382 =
         0.03121    0.00592   -0.02794   -0.01940
AFIX  43
H53   4    0.274821    0.121004    0.702086    11.00000   -1.20000
AFIX   0
C54   1    0.216691    0.191243    0.615478    11.00000    0.08018    0.04623 =
         0.03644   -0.00812   -0.00328   -0.01789
AFIX  43
H54   4    0.134961    0.210985    0.647445    11.00000   -1.20000
AFIX   0
C55   1    0.248205    0.217179    0.537082    11.00000    0.06392    0.03823 =
         0.03084   -0.00056   -0.01451   -0.02118
C56   1    0.586278    0.099692    0.475697    11.00000    0.07180    0.05870 =
         0.05440   -0.00906   -0.03880    0.00381
AFIX 137
H56A  4    0.641355    0.076658    0.510246    11.00000   -1.50000
H56B  4    0.625463    0.144584    0.441978    11.00000   -1.50000
H56C  4    0.576741    0.056253    0.443204    11.00000   -1.50000
AFIX   0
C57   1    0.155640    0.280679    0.506612    11.00000    0.05859    0.04495 =
         0.04001   -0.01150   -0.00609   -0.01489
AFIX 137
H57A  4    0.115023    0.320674    0.546781    11.00000   -1.50000
H57B  4    0.089392    0.253048    0.493753    11.00000   -1.50000
H57C  4    0.202383    0.309561    0.459513    11.00000   -1.50000
AFIX   0
C58   1    0.532959    0.639196    0.162050    11.00000    0.09633    0.07065 =
         0.08904   -0.00846   -0.03592   -0.02879
AFIX  43
H58   4    0.518693    0.627116    0.113545    11.00000   -1.20000
AFIX   0
C59   1    0.609179    0.697268    0.164303    11.00000    0.07242    0.06118 =
         0.07166    0.00256   -0.00880   -0.01637
AFIX  43
H59   4    0.646807    0.726979    0.117600    11.00000   -1.20000
AFIX   0
C60   1    0.632218    0.713320    0.233844    11.00000    0.06679    0.07832 =
         0.07244   -0.02087   -0.00236   -0.02605
AFIX  43
H60   4    0.687967    0.752977    0.235127    11.00000   -1.20000
AFIX   0
C61   1    0.574996    0.672277    0.301689    11.00000    0.07475    0.07561 =
         0.06792   -0.01696   -0.01278    0.00694
AFIX  43
H61   4    0.589454    0.684217    0.350183    11.00000   -1.20000
AFIX   0
C62   1    0.496470    0.613666    0.299107    11.00000    0.08520    0.06160 =
         0.07493    0.00946    0.00282   -0.00587
AFIX  43
H62   4    0.456715    0.584579    0.345686    11.00000   -1.20000
AFIX   0
C63   1    0.476441    0.597870    0.229291    11.00000    0.10211    0.06886 =
         0.11245    0.01222   -0.03149   -0.04112
AFIX  43
H63   4    0.422301    0.557467    0.227259    11.00000   -1.20000
AFIX   0
C64   1    0.385687    0.484657    0.048408    11.00000    0.06714    0.09208 =
         0.05542    0.02275   -0.01970   -0.03394
AFIX  43
H64   4    0.304902    0.474810    0.081992    11.00000   -1.20000
AFIX   0
C65   1    0.495076    0.442905    0.062120    11.00000    0.07082    0.07366 =
         0.05647    0.02376   -0.02720   -0.01649
AFIX  43
H65   4    0.492018    0.403299    0.104684    11.00000   -1.20000
AFIX   0
C66   1    0.609430    0.458811    0.013726    11.00000    0.05629    0.11890 =
         0.06953    0.02765   -0.02457   -0.01299
AFIX  43
H66   4    0.687109    0.430428    0.022998    11.00000   -1.20000
AFIX  66
PART 1
C67A  1    0.120887    0.705289    0.075402    31.00000    0.07125
AFIX  43
H67A  4    0.134162    0.677781    0.028128    31.00000   -1.20000
AFIX  65
C68A  1    0.207910    0.686886    0.121755    31.00000    0.07338
AFIX  43
H68A  4    0.280661    0.646798    0.106162    31.00000   -1.20000
AFIX  65
C69A  1    0.188489    0.727135    0.190925    31.00000    0.07528
AFIX  43
H69A  4    0.247965    0.714557    0.222605    31.00000   -1.20000
AFIX  65
C70A  1    0.082043    0.785789    0.213741    31.00000    0.07125
AFIX  43
H70A  4    0.068770    0.813297    0.261016    31.00000   -1.20000
AFIX  65
C71A  1   -0.004981    0.804193    0.167389    31.00000    0.07338
AFIX  43
H71A  4   -0.077731    0.844281    0.182983    31.00000   -1.20000
AFIX  65
C72A  1    0.014440    0.763944    0.098219    31.00000    0.07528
AFIX  43
H72A  4   -0.045038    0.776523    0.066539    31.00000   -1.20000
AFIX  66

PART 2
C67B  1    0.180261    0.819405    0.079791    41.00000    0.04842
AFIX  43
H67B  4    0.247810    0.840445    0.040808    41.00000   -1.20000
AFIX  65
C68B  1    0.206781    0.774659    0.145145    41.00000    0.07506
AFIX  43
H68B  4    0.292455    0.765116    0.150827    41.00000   -1.20000
AFIX  65
C69B  1    0.107946    0.743874    0.202184    41.00000    0.09766
AFIX  43
H69B  4    0.126071    0.713292    0.246850    41.00000   -1.20000
AFIX  65
C70B  1   -0.017409    0.757835    0.193870    41.00000    0.04842
AFIX  43
H70B  4   -0.084958    0.736795    0.232853    41.00000   -1.20000
AFIX  65
C71B  1   -0.043930    0.802582    0.128516    41.00000    0.07506
AFIX  43
H71B  4   -0.129605    0.812124    0.122835    41.00000   -1.20000
AFIX  65
C72B  1    0.054903    0.833367    0.071477    41.00000    0.09766
AFIX  43
H72B  4    0.036777    0.863949    0.026811    41.00000   -1.20000
AFIX  66

PART 3
C67C  1    0.144117    0.837007    0.063847    51.00000    0.08417
AFIX  43
H67C  4    0.179994    0.870004    0.019011    51.00000   -1.20000
AFIX  65
C68C  1    0.218128    0.805280    0.115460    51.00000    0.07812
AFIX  43
H68C  4    0.304589    0.816593    0.105899    51.00000   -1.20000
AFIX  65
C69C  1    0.165634    0.757000    0.181061    51.00000    0.09047
AFIX  43
H69C  4    0.216218    0.735316    0.216336    51.00000   -1.20000
AFIX  65
C70C  1    0.039128    0.740448    0.195050    51.00000    0.08417
AFIX  43
H70C  4    0.003251    0.707451    0.239886    51.00000   -1.20000
AFIX  65
C71C  1   -0.034885    0.772175    0.143438    51.00000    0.07812
AFIX  43
H71C  4   -0.121346    0.760862    0.152999    51.00000   -1.20000
AFIX  65
C72C  1    0.017608    0.820455    0.077836    51.00000    0.09047
AFIX  43
H72C  4   -0.032977    0.842139    0.042561    51.00000   -1.20000
AFIX   0
HKLF 4

REM  a0 in P-1
REM R1 =  0.0596 for    5013 Fo > 4sig(Fo)  and  0.1623 for all   10440 data
REM    685 parameters refined using      1 restraints

END

WGHT      0.0538      0.0000

REM Highest difference peak  0.298,  deepest hole -0.504,  1-sigma level  0.067
Q1    1   0.6217  0.3677  0.1472  11.00000  0.05    0.30
Q2    1   0.0050  0.4994  0.0671  11.00000  0.05    0.28
Q3    1   0.2037  0.7129  0.0970  11.00000  0.05    0.28
Q4    1   0.1010  0.8155  0.1791  11.00000  0.05    0.28
Q5    1   0.1972  0.5208  0.5798  11.00000  0.05    0.28
Q6    1   0.6925  0.2071  0.2105  11.00000  0.05    0.27
Q7    1   0.0118  0.8478  0.0673  11.00000  0.05    0.27
Q8    1   0.2731 -0.1645  0.4922  11.00000  0.05    0.26
Q9    1   0.2583  0.3240  0.1704  11.00000  0.05    0.26
Q10   1   0.0429  0.5273  0.5106  11.00000  0.05    0.26
Q11   1  -0.0461  0.1326  0.3067  11.00000  0.05    0.25
Q12   1   0.2818  0.0469  0.6313  11.00000  0.05    0.25
Q13   1   0.3168  0.0502  0.4085  11.00000  0.05    0.25
Q14   1   0.7173  0.3829  0.0101  11.00000  0.05    0.25
Q15   1   0.1218  0.7539  0.0681  11.00000  0.05    0.25
Q16   1   0.3654  0.0763  0.4807  11.00000  0.05    0.25
Q17   1   0.5939  0.2161  0.2884  11.00000  0.05    0.25
Q18   1   0.4381  0.1654  0.6319  11.00000  0.05    0.24
Q19   1  -0.1812  0.0152  0.5314  11.00000  0.05    0.24
Q20   1   0.0646  0.2100  0.6533  11.00000  0.05    0.24
;
_shelx_res_checksum              7225
####################################################################### 
# 
# This file contains crystal structure data downloaded from the 
# Cambridge Structural Database (CSD) hosted by the Cambridge 
# Crystallographic Data Centre (CCDC).
# 
# Full information about CCDC data access policies and citation 
# guidelines are available at http://www.ccdc.cam.ac.uk/access/V1 
# 
# Audit and citation data items may have been added by the CCDC. 
# Please retain this information to preserve the provenance of 
# this file and to allow appropriate attribution of the data. 
# 
#######################################################################

data_ah167g
_database_code_depnum_ccdc_archive 'CCDC 1421414'
_audit_update_record             
;
2015-08-31 deposited with the CCDC.
2015-10-27 downloaded from the CCDC.
;
_audit_creation_method           SHELXL-2013

#==============================================================================

# CHEMICAL DATA

_chemical_name_systematic        
;
 ?
;
_chemical_name_common            ?
_chemical_melting_point          ?
_chemical_formula_moiety         'C57 H59 As N3 P, 0.5 (C6 H6)'
_chemical_formula_sum            'C60 H62 As N3 P'
_chemical_formula_weight         931.01

loop_
_atom_type_symbol
_atom_type_description
_atom_type_scat_dispersion_real
_atom_type_scat_dispersion_imag
_atom_type_scat_source
C C 0.0033 0.0016 'International Tables Vol C Tables 4.2.6.8 and 6.1.1.4'
H H 0.0000 0.0000 'International Tables Vol C Tables 4.2.6.8 and 6.1.1.4'
N N 0.0061 0.0033 'International Tables Vol C Tables 4.2.6.8 and 6.1.1.4'
P P 0.1023 0.0942 'International Tables Vol C Tables 4.2.6.8 and 6.1.1.4'
As As 0.0499 2.0058 'International Tables Vol C Tables 4.2.6.8 and 6.1.1.4'

#==============================================================================

# CRYSTAL DATA

_space_group_crystal_system      triclinic
_space_group_IT_number           2
_space_group_name_H-M_alt        'P -1'
_space_group_name_Hall           '-P 1'

_shelx_space_group_comment       
;
The symmetry employed for this shelxl refinement is uniquely defined
by the following loop, which should always be used as a source of
symmetry information in preference to the above space-group names.
They are only intended as comments.
;

loop_
_space_group_symop_operation_xyz
'x, y, z'
'-x, -y, -z'

_cell_length_a                   10.6316(9)
_cell_length_b                   12.8458(10)
_cell_length_c                   20.4651(17)
_cell_angle_alpha                85.732(4)
_cell_angle_beta                 82.704(5)
_cell_angle_gamma                66.749(4)
_cell_volume                     2546.3(4)
_cell_formula_units_Z            2
_cell_measurement_temperature    123(2)
_cell_measurement_reflns_used    9744
_cell_measurement_theta_min      2.42
_cell_measurement_theta_max      32.32

_exptl_crystal_description       block
_exptl_crystal_colour            green
_exptl_crystal_density_meas      ?
_exptl_crystal_density_method    ?
_exptl_crystal_density_diffrn    1.214
_exptl_crystal_F_000             982
_exptl_transmission_factor_min   ?
_exptl_transmission_factor_max   ?
_exptl_crystal_size_max          0.340
_exptl_crystal_size_mid          0.250
_exptl_crystal_size_min          0.190
_exptl_absorpt_coefficient_mu    0.740
_shelx_estimated_absorpt_T_min   0.787
_shelx_estimated_absorpt_T_max   0.872
_exptl_absorpt_correction_type   multi-scan
_exptl_absorpt_correction_T_min  0.5968
_exptl_absorpt_correction_T_max  0.6986
_exptl_absorpt_process_details   '(SADABS; Sheldrick, 2004)'

#==============================================================================

# EXPERIMENTAL DATA

_exptl_special_details           
;
 ?
;

_diffrn_ambient_temperature      123(2)
_diffrn_radiation_wavelength     0.71073
_diffrn_radiation_type           MoK\a
_diffrn_radiation_source         'sealed tube'
_diffrn_radiation_monochromator  graphite
_diffrn_measurement_device_type  'Bruker Apex Kappa-II-CCD-diffractometer'
_diffrn_measurement_method       'phi and omega scans'
_diffrn_detector_area_resol_mean ?
_diffrn_reflns_number            20662
_diffrn_reflns_av_unetI/netI     0.1052
_diffrn_reflns_av_R_equivalents  0.0549
_diffrn_reflns_limit_h_min       -14
_diffrn_reflns_limit_h_max       13
_diffrn_reflns_limit_k_min       -18
_diffrn_reflns_limit_k_max       11
_diffrn_reflns_limit_l_min       -28
_diffrn_reflns_limit_l_max       25
_diffrn_reflns_theta_min         2.135
_diffrn_reflns_theta_max         29.999
_diffrn_reflns_theta_full        25.242
_diffrn_measured_fraction_theta_max 0.944
_diffrn_measured_fraction_theta_full 0.969
_diffrn_reflns_Laue_measured_fraction_max 0.944
_diffrn_reflns_Laue_measured_fraction_full 0.969
_diffrn_reflns_point_group_measured_fraction_max 0.944
_diffrn_reflns_point_group_measured_fraction_full 0.969
_reflns_number_total             14001
_reflns_number_gt                10531
_reflns_threshold_expression     'I > 2\s(I)'
_reflns_Friedel_coverage         0.000
_reflns_Friedel_fraction_max     .
_reflns_Friedel_fraction_full    .

_reflns_special_details          
;
 Reflections were merged by SHELXL according to the crystal
 class for the calculation of statistics and refinement.
 
 _reflns_Friedel_fraction is defined as the number of unique
 Friedel pairs measured divided by the number that would be
 possible theoretically, ignoring centric projections and
 systematic absences.
;

_computing_data_collection       'Bruker Apex V7.51A'
_computing_cell_refinement       'Bruker Apex V7.51A'
_computing_data_reduction        'Bruker SAINT'
_computing_structure_solution    'SHELXS-2013 (Sheldrick, 2013)'
_computing_structure_refinement  'SHELXL-2013 (Sheldrick, 2013)'
_computing_molecular_graphics    'ORTEP-3v2.01 (Farrugia, 1997)'
_computing_publication_material  SHELXL-2013

#==============================================================================

# REFINEMENT DATA 

_refine_special_details          
;
 All H atoms were positioned geometrically and refined using a riding model, 
 with C---H = 0.98 (methyl groups), 0.99\%A (methylene groups), 
 1.00\%A (methine groups) or 0.95 \%A (aryl CH) and with <i>U</i>~iso~(H) = 
 1.5 times <i>U</i>~eq~(C) (methyl groups) or with <i>U</i>~iso~(H) = 1.2 times 
 <i>U</i>~eq~(C) (methylene  groups, aryl CH, methine groups). Torsion angles 
 of all methyl groups were allowed to refine. 

 Refinement of F^2^ against ALL reflections.  The weighted R-factor wR and
 goodness of fit S are based on F^2^, conventional R-factors R are based
 on F, with F set to zero for negative F^2^. The threshold expression of
 F^2^ > 2\s(F^2^) is used only for calculating R-factors(gt) etc. and is
 not relevant to the choice of reflections for refinement.  R-factors based
 on F^2^ are statistically about twice as large as those based on F, and R-
 factors based on ALL data will be even larger.
;
_refine_ls_structure_factor_coef Fsqd
_refine_ls_matrix_type           full
_refine_ls_weighting_scheme      calc
_refine_ls_weighting_details     
'w=1/[\s^2^(Fo^2^)+(0.0294P)^2^+1.0642P] where P=(Fo^2^+2Fc^2^)/3'
_atom_sites_solution_primary     ?
_atom_sites_solution_secondary   ?
_atom_sites_solution_hydrogens   geom
_refine_ls_hydrogen_treatment    constr
_refine_ls_extinction_method     none
_refine_ls_extinction_coef       .
_refine_ls_number_reflns         14001
_refine_ls_number_parameters     613
_refine_ls_number_restraints     1
_refine_ls_R_factor_all          0.0767
_refine_ls_R_factor_gt           0.0576
_refine_ls_wR_factor_ref         0.1486
_refine_ls_wR_factor_gt          0.1413
_refine_ls_goodness_of_fit_ref   1.008
_refine_ls_restrained_S_all      1.008
_refine_ls_shift/su_max          0.000
_refine_ls_shift/su_mean         0.000

#==============================================================================

# ATOMIC COORDINATES AND DISPLACEMENT PARAMETERS

loop_
_atom_site_label
_atom_site_type_symbol
_atom_site_fract_x
_atom_site_fract_y
_atom_site_fract_z
_atom_site_U_iso_or_equiv
_atom_site_adp_type
_atom_site_occupancy
_atom_site_site_symmetry_order
_atom_site_calc_flag
_atom_site_refinement_flags_posn
_atom_site_refinement_flags_adp
_atom_site_refinement_flags_occupancy
_atom_site_disorder_assembly
_atom_site_disorder_group
As1A As 0.0809(2) 0.0692(2) 0.3316(2) 0.02098(9) Uani 0.1164(8) 1 d . . P A 1
P1A P 0.1989(5) 0.1852(4) 0.3180(2) 0.01663(13) Uani 0.1164(8) 1 d . . P A 1
As1B As 0.05534(3) 0.06350(2) 0.30135(2) 0.02098(9) Uani 0.863(1) 1 d . . P A 2
P1B P 0.20788(6) 0.21971(5) 0.26250(3) 0.01663(13) Uani 0.8634(9) 1 d . . P A 2
As1C As 0.0553(11) 0.0820(10) 0.2511(6) 0.02098(9) Uani 0.0201(6) 1 d . . P A 3
P1C P 0.192(3) 0.185(2) 0.2195(16) 0.02098(9) Uani 0.0201(6) 1 d . . P A 3
N1 N 0.06135(18) 0.20710(16) 0.28539(9) 0.0188(4) Uani 1 1 d . . . . .
N2 N 0.30944(18) 0.08001(15) 0.25972(9) 0.0175(4) Uani 1 1 d . . . . .
N3 N 0.32891(19) -0.10785(16) 0.26929(10) 0.0210(4) Uani 1 1 d . . . . .
C1 C -0.0699(2) 0.30461(18) 0.29011(11) 0.0167(4) Uani 1 1 d . . . . .
C2 C -0.1446(2) 0.33628(19) 0.35246(11) 0.0176(4) Uani 1 1 d . . . . .
C3 C -0.2764(2) 0.4243(2) 0.35504(12) 0.0224(5) Uani 1 1 d . . . . .
H3 H -0.3291 0.4451 0.3966 0.027 Uiso 1 1 calc R U . . .
C4 C -0.3314(2) 0.4816(2) 0.29832(12) 0.0256(5) Uani 1 1 d . . . . .
H4 H -0.4207 0.5405 0.3011 0.031 Uiso 1 1 calc R U . . .
C5 C -0.2545(2) 0.45167(19) 0.23787(12) 0.0228(5) Uani 1 1 d . . . . .
H5 H -0.2913 0.4918 0.1992 0.027 Uiso 1 1 calc R U . . .
C6 C -0.1238(2) 0.36354(18) 0.23223(11) 0.0184(4) Uani 1 1 d . . . . .
C7 C -0.0841(2) 0.28825(19) 0.41616(11) 0.0190(4) Uani 1 1 d . . . . .
C8 C -0.0005(2) 0.33523(19) 0.44003(11) 0.0201(4) Uani 1 1 d . . . . .
C9 C 0.0535(2) 0.2948(2) 0.50019(11) 0.0237(5) Uani 1 1 d . . . . .
H9 H 0.1073 0.3287 0.5169 0.028 Uiso 1 1 calc R U . . .
C10 C 0.0304(2) 0.2066(2) 0.53609(12) 0.0250(5) Uani 1 1 d . . . . .
C11 C -0.0559(3) 0.1636(2) 0.51219(12) 0.0254(5) Uani 1 1 d . . . . .
H11 H -0.0745 0.1044 0.5364 0.030 Uiso 1 1 calc R U . . .
C12 C -0.1159(2) 0.2047(2) 0.45382(11) 0.0213(4) Uani 1 1 d . . . . .
C13 C 0.0306(3) 0.4295(2) 0.40260(12) 0.0253(5) Uani 1 1 d . . . . .
H13A H 0.1025 0.3977 0.3662 0.038 Uiso 1 1 calc R U . . .
H13B H 0.0624 0.4681 0.4323 0.038 Uiso 1 1 calc R U . . .
H13C H -0.0529 0.4838 0.3850 0.038 Uiso 1 1 calc R U . . .
C14 C 0.0988(3) 0.1596(3) 0.59875(13) 0.0336(6) Uani 1 1 d . . . . .
H14A H 0.1820 0.0915 0.5887 0.050 Uiso 1 1 calc R U . . .
H14B H 0.0348 0.1403 0.6313 0.050 Uiso 1 1 calc R U . . .
H14C H 0.1235 0.2168 0.6167 0.050 Uiso 1 1 calc R U . . .
C15 C -0.2184(3) 0.1615(2) 0.43318(12) 0.0279(5) Uani 1 1 d . . . . .
H15A H -0.2108 0.1605 0.3850 0.042 Uiso 1 1 calc R U . . .
H15B H -0.3119 0.2114 0.4499 0.042 Uiso 1 1 calc R U . . .
H15C H -0.1986 0.0845 0.4513 0.042 Uiso 1 1 calc R U . . .
C16 C -0.0491(2) 0.33996(19) 0.16413(11) 0.0201(4) Uani 1 1 d . . . . .
C17 C -0.0625(2) 0.2616(2) 0.12535(11) 0.0230(5) Uani 1 1 d . . . . .
C18 C -0.0041(3) 0.2506(2) 0.05959(12) 0.0272(5) Uani 1 1 d . . . . .
H18 H -0.0124 0.1961 0.0333 0.033 Uiso 1 1 calc R U . . .
C19 C 0.0657(3) 0.3173(2) 0.03186(12) 0.0298(6) Uani 1 1 d . . . . .
C20 C 0.0764(3) 0.3950(2) 0.07094(12) 0.0289(5) Uani 1 1 d . . . . .
H20 H 0.1229 0.4417 0.0523 0.035 Uiso 1 1 calc R U . . .
C21 C 0.0216(2) 0.4083(2) 0.13706(12) 0.0243(5) Uani 1 1 d . . . . .
C22 C -0.1447(3) 0.1917(2) 0.15115(13) 0.0301(5) Uani 1 1 d . . . . .
H22A H -0.2412 0.2330 0.1431 0.045 Uiso 1 1 calc R U . . .
H22B H -0.1391 0.1772 0.1986 0.045 Uiso 1 1 calc R U . . .
H22C H -0.1073 0.1194 0.1285 0.045 Uiso 1 1 calc R U . . .
C23 C 0.1305(3) 0.3023(3) -0.03878(13) 0.0414(7) Uani 1 1 d . . . . .
H23A H 0.0829 0.2695 -0.0637 0.062 Uiso 1 1 calc R U . . .
H23B H 0.2279 0.2515 -0.0399 0.062 Uiso 1 1 calc R U . . .
H23C H 0.1229 0.3761 -0.0586 0.062 Uiso 1 1 calc R U . . .
C24 C 0.0374(3) 0.4936(2) 0.17756(14) 0.0330(6) Uani 1 1 d . . . . .
H24A H 0.0967 0.5275 0.1519 0.050 Uiso 1 1 calc R U . . .
H24B H 0.0792 0.4563 0.2175 0.050 Uiso 1 1 calc R U . . .
H24C H -0.0532 0.5530 0.1898 0.050 Uiso 1 1 calc R U . . .
C25 C 0.4590(2) 0.04399(18) 0.24737(11) 0.0170(4) Uani 1 1 d . . . . .
C26 C 0.5290(2) 0.0787(2) 0.28872(11) 0.0213(4) Uani 1 1 d . . . . .
C27 C 0.6735(2) 0.0365(2) 0.27985(12) 0.0262(5) Uani 1 1 d . . . . .
H27 H 0.7206 0.0606 0.3081 0.031 Uiso 1 1 calc R U . . .
C28 C 0.7482(2) -0.0387(2) 0.23137(13) 0.0275(5) Uani 1 1 d . . . . .
H28 H 0.8460 -0.0702 0.2276 0.033 Uiso 1 1 calc R U . . .
C29 C 0.6775(2) -0.0677(2) 0.18799(12) 0.0229(5) Uani 1 1 d . . . . .
H29 H 0.7287 -0.1165 0.1529 0.027 Uiso 1 1 calc R U . . .
C30 C 0.5326(2) -0.02734(18) 0.19408(10) 0.0176(4) Uani 1 1 d . . . . .
C31 C 0.4618(2) 0.1649(2) 0.34133(11) 0.0224(5) Uani 1 1 d . . . . .
C32 C 0.4223(3) 0.1341(2) 0.40503(12) 0.0262(5) Uani 1 1 d . . . . .
C33 C 0.3858(3) 0.2115(2) 0.45542(12) 0.0280(5) Uani 1 1 d . . . . .
H33 H 0.3616 0.1895 0.4990 0.034 Uiso 1 1 calc R U . . .
C34 C 0.3841(2) 0.3191(2) 0.44332(13) 0.0260(5) Uani 1 1 d . . . . .
C35 C 0.4172(2) 0.3499(2) 0.37909(13) 0.0258(5) Uani 1 1 d . . . . .
H35 H 0.4129 0.4247 0.3700 0.031 Uiso 1 1 calc R U . . .
C36 C 0.4564(2) 0.2751(2) 0.32759(12) 0.0244(5) Uani 1 1 d . . . . .
C37 C 0.4174(4) 0.0196(3) 0.41953(14) 0.0432(7) Uani 1 1 d . . . . .
H37A H 0.3474 0.0123 0.3954 0.065 Uiso 1 1 calc R U . . .
H37B H 0.3940 0.0108 0.4669 0.065 Uiso 1 1 calc R U . . .
H37C H 0.5075 -0.0393 0.4058 0.065 Uiso 1 1 calc R U . . .
C38 C 0.3463(3) 0.4016(2) 0.49801(14) 0.0330(6) Uani 1 1 d . . . . .
H38A H 0.4157 0.4344 0.4963 0.050 Uiso 1 1 calc R U . . .
H38B H 0.3425 0.3619 0.5405 0.050 Uiso 1 1 calc R U . . .
H38C H 0.2561 0.4621 0.4928 0.050 Uiso 1 1 calc R U . . .
C39 C 0.4924(3) 0.3138(2) 0.25888(13) 0.0327(6) Uani 1 1 d . . . . .
H39A H 0.5926 0.2892 0.2500 0.049 Uiso 1 1 calc R U . . .
H39B H 0.4491 0.3967 0.2552 0.049 Uiso 1 1 calc R U . . .
H39C H 0.4589 0.2807 0.2268 0.049 Uiso 1 1 calc R U . . .
C40 C 0.4688(2) -0.05530(19) 0.14070(11) 0.0192(4) Uani 1 1 d . . . . .
C41 C 0.4982(2) -0.16940(19) 0.12808(11) 0.0214(4) Uani 1 1 d . . . . .
C42 C 0.4494(3) -0.1934(2) 0.07375(13) 0.0292(5) Uani 1 1 d . . . . .
H42 H 0.4707 -0.2705 0.0649 0.035 Uiso 1 1 calc R U . . .
C43 C 0.3701(3) -0.1091(2) 0.03126(12) 0.0300(5) Uani 1 1 d . . . . .
C44 C 0.3441(3) 0.0019(2) 0.04390(12) 0.0283(5) Uani 1 1 d . . . . .
H44 H 0.2917 0.0605 0.0154 0.034 Uiso 1 1 calc R U . . .
C45 C 0.3923(2) 0.0305(2) 0.09711(11) 0.0227(5) Uani 1 1 d . . . . .
C46 C 0.5780(3) -0.2654(2) 0.17336(13) 0.0271(5) Uani 1 1 d . . . . .
H46A H 0.6753 -0.2974 0.1557 0.041 Uiso 1 1 calc R U . . .
H46B H 0.5408 -0.3245 0.1763 0.041 Uiso 1 1 calc R U . . .
H46C H 0.5695 -0.2364 0.2173 0.041 Uiso 1 1 calc R U . . .
C47 C 0.3111(4) -0.1374(3) -0.02508(14) 0.0444(8) Uani 1 1 d . . . . .
H47A H 0.3050 -0.0817 -0.0612 0.067 Uiso 1 1 calc R U . . .
H47B H 0.2190 -0.1355 -0.0100 0.067 Uiso 1 1 calc R U . . .
H47C H 0.3710 -0.2133 -0.0405 0.067 Uiso 1 1 calc R U . . .
C48 C 0.3639(3) 0.1532(2) 0.10459(13) 0.0315(6) Uani 1 1 d . . . . .
H48A H 0.3718 0.1886 0.0610 0.047 Uiso 1 1 calc R U . . .
H48B H 0.4306 0.1596 0.1313 0.047 Uiso 1 1 calc R U . . .
H48C H 0.2705 0.1915 0.1264 0.047 Uiso 1 1 calc R U . . .
C49 C 0.2511(2) -0.00278(19) 0.27344(10) 0.0178(4) Uani 1 1 d . . . . .
C50 C 0.2646(2) -0.18592(19) 0.27945(12) 0.0220(5) Uani 1 1 d . . . . .
C51 C 0.1835(3) -0.1979(2) 0.23309(13) 0.0268(5) Uani 1 1 d . . . . .
C52 C 0.1349(3) -0.2843(2) 0.24441(15) 0.0390(7) Uani 1 1 d . . . . .
H52 H 0.0815 -0.2945 0.2135 0.047 Uiso 1 1 calc R U . . .
C53 C 0.1622(4) -0.3554(2) 0.29929(17) 0.0457(8) Uani 1 1 d . . . . .
H53 H 0.1272 -0.4134 0.3060 0.055 Uiso 1 1 calc R U . . .
C54 C 0.2408(3) -0.3423(2) 0.34472(15) 0.0398(7) Uani 1 1 d . . . . .
H54 H 0.2580 -0.3910 0.3827 0.048 Uiso 1 1 calc R U . . .
C55 C 0.2949(3) -0.2595(2) 0.33585(13) 0.0296(6) Uani 1 1 d . . . . .
C56 C 0.1490(3) -0.1222(2) 0.17262(13) 0.0317(6) Uani 1 1 d . . . . .
H56A H 0.2171 -0.0882 0.1616 0.047 Uiso 1 1 calc R U . . .
H56B H 0.0572 -0.0622 0.1812 0.047 Uiso 1 1 calc R U . . .
H56C H 0.1501 -0.1670 0.1357 0.047 Uiso 1 1 calc R U . . .
C57 C 0.3809(3) -0.2463(2) 0.38482(14) 0.0361(6) Uani 1 1 d . . . . .
H57A H 0.4699 -0.2510 0.3622 0.054 Uiso 1 1 calc R U . . .
H57B H 0.3959 -0.3069 0.4187 0.054 Uiso 1 1 calc R U . . .
H57C H 0.3332 -0.1726 0.4055 0.054 Uiso 1 1 calc R U . . .
C58A C 0.5935(12) 0.5017(10) -0.0376(4) 0.061(4) Uiso 0.317(8) 1 d G . P B 1
H58A H 0.6615 0.4988 -0.0731 0.073 Uiso 0.317(8) 1 calc R U P B 1
C59A C 0.4565(15) 0.5369(10) -0.0491(4) 0.058(4) Uiso 0.317(8) 1 d G . P B 1
H59A H 0.4309 0.5580 -0.0924 0.070 Uiso 0.317(8) 1 calc R U P B 1
C60A C 0.3569(9) 0.5411(9) 0.0029(7) 0.052(4) Uiso 0.317(8) 1 d G . P B 1
H60A H 0.2633 0.5651 -0.0050 0.063 Uiso 0.317(8) 1 calc R U P B 1
C61A C 0.3943(10) 0.5101(8) 0.0664(5) 0.067(4) Uiso 0.317(8) 1 d G . P B 1
H61A H 0.3262 0.5130 0.1019 0.080 Uiso 0.317(8) 1 calc R U P B 1
C62A C 0.5313(13) 0.4750(8) 0.0778(3) 0.041(3) Uiso 0.317(8) 1 d G . P B 1
H62A H 0.5569 0.4538 0.1212 0.049 Uiso 0.317(8) 1 calc R U P B 1
C63A C 0.6309(8) 0.4707(8) 0.0259(6) 0.048(3) Uiso 0.317(8) 1 d G . P B 1
H63A H 0.7245 0.4467 0.0337 0.057 Uiso 0.317(8) 1 calc R U P B 1
C58B C 0.588(2) 0.4655(15) 0.0562(10) 0.047(5) Uiso 0.183(8) 1 d G . P B 2
H58B H 0.6565 0.4367 0.0857 0.056 Uiso 0.183(8) 1 calc R U P B 2
C59B C 0.6249(14) 0.4638(17) -0.0114(12) 0.096(15) Uiso 0.183(8) 1 d G . P B 2
H59B H 0.7194 0.4339 -0.0282 0.115 Uiso 0.183(8) 1 calc R U P B 2
C60B C 0.524(2) 0.5059(16) -0.0545(6) 0.052(5) Uiso 0.183(8) 1 d G . P B 2
H60B H 0.5495 0.5047 -0.1007 0.062 Uiso 0.183(8) 1 calc R U P B 2
C61B C 0.3857(19) 0.5497(13) -0.0299(8) 0.044(5) Uiso 0.183(8) 1 d G . P B 2
H61B H 0.3167 0.5785 -0.0594 0.053 Uiso 0.183(8) 1 calc R U P B 2
C62B C 0.3483(14) 0.5514(14) 0.0377(10) 0.047(5) Uiso 0.183(8) 1 d G . P B 2
H62B H 0.2538 0.5813 0.0545 0.057 Uiso 0.183(8) 1 calc R U P B 2
C63B C 0.449(2) 0.5093(15) 0.0808(5) 0.087(9) Uiso 0.183(8) 1 d G . P B 2
H63B H 0.4237 0.5105 0.1270 0.104 Uiso 0.183(8) 1 calc R U P B 2

loop_
_atom_site_aniso_label
_atom_site_aniso_U_11
_atom_site_aniso_U_22
_atom_site_aniso_U_33
_atom_site_aniso_U_23
_atom_site_aniso_U_13
_atom_site_aniso_U_12
As1A 0.01761(13) 0.01767(13) 0.02794(19) -0.00054(12) 0.00245(11) -0.00864(10)
P1A 0.0173(3) 0.0148(3) 0.0185(3) -0.0012(2) -0.0006(2) -0.0072(2)
As1B 0.01761(13) 0.01767(13) 0.02794(19) -0.00054(12) 0.00245(11) -0.00864(10)
P1B 0.0173(3) 0.0148(3) 0.0185(3) -0.0012(2) -0.0006(2) -0.0072(2)
As1C 0.01761(13) 0.01767(13) 0.02794(19) -0.00054(12) 0.00245(11) -0.00864(10)
P1C 0.01761(13) 0.01767(13) 0.02794(19) -0.00054(12) 0.00245(11) -0.00864(10)
N1 0.0157(8) 0.0179(9) 0.0202(9) -0.0011(7) 0.0010(7) -0.0048(7)
N2 0.0176(8) 0.0143(8) 0.0201(9) -0.0036(7) 0.0020(7) -0.0064(7)
N3 0.0209(9) 0.0171(9) 0.0216(10) -0.0002(7) 0.0015(7) -0.0049(7)
C1 0.0167(9) 0.0148(9) 0.0178(10) -0.0035(8) 0.0011(7) -0.0055(8)
C2 0.0185(9) 0.0188(10) 0.0169(10) -0.0052(8) -0.0002(8) -0.0085(8)
C3 0.0195(10) 0.0241(11) 0.0224(11) -0.0102(9) 0.0021(8) -0.0069(9)
C4 0.0190(10) 0.0212(11) 0.0315(13) -0.0058(10) -0.0019(9) -0.0019(9)
C5 0.0240(11) 0.0188(11) 0.0228(11) -0.0021(9) -0.0047(9) -0.0044(9)
C6 0.0213(10) 0.0157(10) 0.0190(10) -0.0026(8) -0.0011(8) -0.0079(8)
C7 0.0167(9) 0.0229(11) 0.0158(10) -0.0065(8) 0.0027(8) -0.0064(8)
C8 0.0218(10) 0.0196(10) 0.0186(10) -0.0074(8) 0.0032(8) -0.0082(9)
C9 0.0238(11) 0.0279(12) 0.0202(11) -0.0072(9) -0.0010(9) -0.0103(9)
C10 0.0254(11) 0.0303(13) 0.0179(11) -0.0035(9) -0.0007(9) -0.0093(10)
C11 0.0304(12) 0.0273(12) 0.0193(11) -0.0009(9) 0.0034(9) -0.0138(10)
C12 0.0217(10) 0.0257(12) 0.0172(10) -0.0078(9) 0.0050(8) -0.0107(9)
C13 0.0302(12) 0.0256(12) 0.0246(12) -0.0045(9) -0.0013(9) -0.0154(10)
C14 0.0375(14) 0.0374(15) 0.0264(13) 0.0028(11) -0.0082(11) -0.0143(12)
C15 0.0288(12) 0.0371(14) 0.0243(12) -0.0022(10) 0.0006(9) -0.0205(11)
C16 0.0208(10) 0.0194(10) 0.0162(10) 0.0014(8) -0.0024(8) -0.0039(8)
C17 0.0251(11) 0.0237(11) 0.0180(11) -0.0012(9) -0.0041(8) -0.0066(9)
C18 0.0307(12) 0.0275(12) 0.0172(11) -0.0033(9) -0.0039(9) -0.0039(10)
C19 0.0278(12) 0.0307(13) 0.0190(12) 0.0032(10) 0.0006(9) -0.0004(10)
C20 0.0290(12) 0.0255(12) 0.0259(13) 0.0078(10) 0.0020(10) -0.0070(10)
C21 0.0260(11) 0.0190(11) 0.0237(12) 0.0030(9) -0.0019(9) -0.0052(9)
C22 0.0372(14) 0.0347(14) 0.0247(12) -0.0046(10) -0.0052(10) -0.0193(12)
C23 0.0453(16) 0.0404(16) 0.0215(13) 0.0059(11) 0.0048(11) -0.0022(13)
C24 0.0427(15) 0.0256(13) 0.0353(14) 0.0026(11) -0.0031(12) -0.0191(12)
C25 0.0146(9) 0.0167(10) 0.0179(10) -0.0016(8) 0.0000(7) -0.0046(8)
C26 0.0233(11) 0.0223(11) 0.0180(11) -0.0032(8) -0.0012(8) -0.0086(9)
C27 0.0214(11) 0.0319(13) 0.0276(12) -0.0062(10) -0.0038(9) -0.0115(10)
C28 0.0174(10) 0.0303(13) 0.0315(13) -0.0073(10) -0.0004(9) -0.0054(9)
C29 0.0211(10) 0.0236(11) 0.0205(11) -0.0070(9) 0.0024(8) -0.0051(9)
C30 0.0191(10) 0.0163(10) 0.0163(10) -0.0003(8) -0.0004(8) -0.0063(8)
C31 0.0227(10) 0.0244(12) 0.0209(11) -0.0059(9) -0.0019(8) -0.0091(9)
C32 0.0323(12) 0.0265(12) 0.0217(12) -0.0041(9) -0.0043(9) -0.0124(10)
C33 0.0294(12) 0.0348(14) 0.0195(11) -0.0056(10) -0.0022(9) -0.0115(11)
C34 0.0205(10) 0.0273(12) 0.0293(13) -0.0137(10) -0.0033(9) -0.0058(9)
C35 0.0229(11) 0.0233(12) 0.0335(13) -0.0088(10) -0.0032(9) -0.0100(9)
C36 0.0194(10) 0.0274(12) 0.0279(12) -0.0065(10) 0.0004(9) -0.0106(9)
C37 0.075(2) 0.0349(15) 0.0263(14) -0.0008(12) -0.0038(14) -0.0287(16)
C38 0.0323(13) 0.0340(14) 0.0328(14) -0.0166(11) -0.0040(11) -0.0100(11)
C39 0.0408(15) 0.0317(14) 0.0309(14) -0.0048(11) 0.0032(11) -0.0212(12)
C40 0.0189(10) 0.0205(11) 0.0161(10) -0.0024(8) 0.0015(8) -0.0063(8)
C41 0.0230(10) 0.0184(10) 0.0203(11) -0.0044(8) 0.0014(8) -0.0057(9)
C42 0.0340(13) 0.0300(13) 0.0249(12) -0.0114(10) 0.0038(10) -0.0140(11)
C43 0.0348(13) 0.0391(15) 0.0205(12) -0.0071(10) -0.0013(10) -0.0184(12)
C44 0.0308(12) 0.0344(14) 0.0196(11) 0.0036(10) -0.0066(9) -0.0122(11)
C45 0.0249(11) 0.0228(11) 0.0195(11) -0.0009(9) -0.0002(9) -0.0090(9)
C46 0.0284(12) 0.0180(11) 0.0296(13) -0.0021(9) -0.0006(10) -0.0039(9)
C47 0.0567(19) 0.064(2) 0.0251(14) -0.0064(14) -0.0114(13) -0.0340(17)
C48 0.0391(14) 0.0244(12) 0.0295(13) 0.0054(10) -0.0086(11) -0.0102(11)
C49 0.0214(10) 0.0188(10) 0.0146(10) -0.0026(8) 0.0014(8) -0.0100(8)
C50 0.0237(11) 0.0149(10) 0.0238(11) -0.0027(8) 0.0052(9) -0.0058(8)
C51 0.0338(13) 0.0214(11) 0.0263(12) -0.0070(9) 0.0066(10) -0.0135(10)
C52 0.0533(18) 0.0315(14) 0.0418(16) -0.0127(12) 0.0065(13) -0.0280(14)
C53 0.066(2) 0.0256(14) 0.0512(19) -0.0087(13) 0.0135(16) -0.0282(15)
C54 0.0522(17) 0.0205(12) 0.0389(16) 0.0036(11) 0.0107(13) -0.0114(12)
C55 0.0342(13) 0.0169(11) 0.0288(13) 0.0005(9) 0.0073(10) -0.0037(10)
C56 0.0355(14) 0.0386(15) 0.0274(13) -0.0015(11) -0.0041(10) -0.0211(12)
C57 0.0366(14) 0.0327(14) 0.0312(14) 0.0082(11) -0.0021(11) -0.0072(12)

#==============================================================================

# MOLECULAR GEOMETRY

_geom_special_details            
;
 All esds (except the esd in the dihedral angle between two l.s. planes)
 are estimated using the full covariance matrix.  The cell esds are taken
 into account individually in the estimation of esds in distances, angles
 and torsion angles; correlations between esds in cell parameters are only
 used when they are defined by crystal symmetry.  An approximate (isotropic)
 treatment of cell esds is used for estimating esds involving l.s. planes.
;

loop_
_geom_bond_atom_site_label_1
_geom_bond_atom_site_label_2
_geom_bond_distance
_geom_bond_site_symmetry_2
_geom_bond_publ_flag
As1A N1 1.894(3) . ?
As1A C49 1.960(3) . ?
As1A P1A 2.279(5) . ?
P1A N1 1.599(5) . ?
P1A N2 1.806(5) . ?
As1B N1 1.8740(19) . ?
As1B C49 1.937(2) . ?
P1B N1 1.6356(19) . ?
P1B N2 1.6909(19) . ?
As1C N1 1.827(12) . ?
As1C C49 2.026(12) . ?
As1C P1C 2.33(3) . ?
P1C N2 1.68(3) . ?
P1C N1 1.76(3) . ?
N1 C1 1.459(3) . ?
N2 C49 1.424(3) . ?
N2 C25 1.463(3) . ?
N3 C49 1.277(3) . ?
N3 C50 1.411(3) . ?
C1 C2 1.410(3) . ?
C1 C6 1.415(3) . ?
C2 C3 1.408(3) . ?
C2 C7 1.508(3) . ?
C3 C4 1.392(3) . ?
C3 H3 0.9500 . ?
C4 C5 1.383(3) . ?
C4 H4 0.9500 . ?
C5 C6 1.401(3) . ?
C5 H5 0.9500 . ?
C6 C16 1.502(3) . ?
C7 C12 1.398(3) . ?
C7 C8 1.404(3) . ?
C8 C9 1.401(3) . ?
C8 C13 1.508(3) . ?
C9 C10 1.391(3) . ?
C9 H9 0.9500 . ?
C10 C11 1.393(4) . ?
C10 C14 1.520(3) . ?
C11 C12 1.395(3) . ?
C11 H11 0.9500 . ?
C12 C15 1.518(3) . ?
C13 H13A 0.9800 . ?
C13 H13B 0.9800 . ?
C13 H13C 0.9800 . ?
C14 H14A 0.9800 . ?
C14 H14B 0.9800 . ?
C14 H14C 0.9800 . ?
C15 H15A 0.9800 . ?
C15 H15B 0.9800 . ?
C15 H15C 0.9800 . ?
C16 C17 1.387(3) . ?
C16 C21 1.409(3) . ?
C17 C18 1.401(3) . ?
C17 C22 1.511(4) . ?
C18 C19 1.389(4) . ?
C18 H18 0.9500 . ?
C19 C20 1.370(4) . ?
C19 C23 1.512(4) . ?
C20 C21 1.398(3) . ?
C20 H20 0.9500 . ?
C21 C24 1.494(4) . ?
C22 H22A 0.9800 . ?
C22 H22B 0.9800 . ?
C22 H22C 0.9800 . ?
C23 H23A 0.9800 . ?
C23 H23B 0.9800 . ?
C23 H23C 0.9800 . ?
C24 H24A 0.9800 . ?
C24 H24B 0.9800 . ?
C24 H24C 0.9800 . ?
C25 C26 1.395(3) . ?
C25 C30 1.417(3) . ?
C26 C27 1.405(3) . ?
C26 C31 1.501(3) . ?
C27 C28 1.373(4) . ?
C27 H27 0.9500 . ?
C28 C29 1.390(3) . ?
C28 H28 0.9500 . ?
C29 C30 1.410(3) . ?
C29 H29 0.9500 . ?
C30 C40 1.491(3) . ?
C31 C32 1.396(3) . ?
C31 C36 1.402(3) . ?
C32 C33 1.396(4) . ?
C32 C37 1.499(4) . ?
C33 C34 1.380(4) . ?
C33 H33 0.9500 . ?
C34 C35 1.386(4) . ?
C34 C38 1.504(3) . ?
C35 C36 1.389(3) . ?
C35 H35 0.9500 . ?
C36 C39 1.510(4) . ?
C37 H37A 0.9800 . ?
C37 H37B 0.9800 . ?
C37 H37C 0.9800 . ?
C38 H38A 0.9800 . ?
C38 H38B 0.9800 . ?
C38 H38C 0.9800 . ?
C39 H39A 0.9800 . ?
C39 H39B 0.9800 . ?
C39 H39C 0.9800 . ?
C40 C41 1.410(3) . ?
C40 C45 1.415(3) . ?
C41 C42 1.387(4) . ?
C41 C46 1.518(3) . ?
C42 C43 1.402(4) . ?
C42 H42 0.9500 . ?
C43 C44 1.380(4) . ?
C43 C47 1.510(4) . ?
C44 C45 1.391(4) . ?
C44 H44 0.9500 . ?
C45 C48 1.498(4) . ?
C46 H46A 0.9800 . ?
C46 H46B 0.9800 . ?
C46 H46C 0.9800 . ?
C47 H47A 0.9800 . ?
C47 H47B 0.9800 . ?
C47 H47C 0.9800 . ?
C48 H48A 0.9800 . ?
C48 H48B 0.9800 . ?
C48 H48C 0.9800 . ?
C50 C51 1.414(4) . ?
C50 C55 1.421(3) . ?
C51 C52 1.392(4) . ?
C51 C56 1.505(4) . ?
C52 C53 1.379(5) . ?
C52 H52 0.9500 . ?
C53 C54 1.387(5) . ?
C53 H53 0.9500 . ?
C54 C55 1.386(4) . ?
C54 H54 0.9500 . ?
C55 C57 1.500(4) . ?
C56 H56A 0.9800 . ?
C56 H56B 0.9800 . ?
C56 H56C 0.9800 . ?
C57 H57A 0.9800 . ?
C57 H57B 0.9800 . ?
C57 H57C 0.9800 . ?
C58A C59A 1.3900 . ?
C58A C63A 1.3900 . ?
C58A C59A 1.873(15) 2_665 ?
C58A H58A 0.9500 . ?
C59A C60A 1.3900 . ?
C59A C58A 1.873(12) 2_665 ?
C59A H59A 0.9500 . ?
C60A C61A 1.3900 . ?
C60A H60A 0.9500 . ?
C61A C62A 1.3900 . ?
C61A H61A 0.9500 . ?
C62A C63A 1.3900 . ?
C62A H62A 0.9500 . ?
C63A H63A 0.9500 . ?
C58B C59B 1.3900 . ?
C58B C63B 1.3900 . ?
C58B H58B 0.9500 . ?
C59B C60B 1.3900 . ?
C59B C60B 1.88(3) 2_665 ?
C59B H59B 0.9500 . ?
C60B C61B 1.3900 . ?
C60B C59B 1.88(3) 2_665 ?
C60B C61B 2.03(4) 2_665 ?
C60B H60B 0.9500 . ?
C61B C62B 1.3900 . ?
C61B C60B 2.03(3) 2_665 ?
C61B H61B 0.9500 . ?
C62B C63B 1.3900 . ?
C62B H62B 0.9500 . ?
C63B H63B 0.9500 . ?

loop_
_geom_angle_atom_site_label_1
_geom_angle_atom_site_label_2
_geom_angle_atom_site_label_3
_geom_angle
_geom_angle_site_symmetry_1
_geom_angle_site_symmetry_3
_geom_angle_publ_flag
N1 As1A C49 87.28(12) . . ?
N1 As1A P1A 43.87(14) . . ?
C49 As1A P1A 70.89(15) . . ?
N1 P1A N2 94.5(3) . . ?
N1 P1A As1A 55.14(17) . . ?
N2 P1A As1A 82.8(2) . . ?
N1 As1B C49 88.51(8) . . ?
N1 P1B N2 97.69(9) . . ?
N1 As1C C49 87.2(5) . . ?
N1 As1C P1C 48.2(8) . . ?
C49 As1C P1C 68.1(8) . . ?
N2 P1C N1 93.4(15) . . ?
N2 P1C As1C 83.6(12) . . ?
N1 P1C As1C 50.7(8) . . ?
C1 N1 P1A 129.7(2) . . ?
C1 N1 P1B 122.30(15) . . ?
C1 N1 P1C 124.4(10) . . ?
C1 N1 As1C 114.2(4) . . ?
P1C N1 As1C 81.1(11) . . ?
C1 N1 As1B 117.13(14) . . ?
P1B N1 As1B 120.45(10) . . ?
C1 N1 As1A 121.13(15) . . ?
P1A N1 As1A 81.0(2) . . ?
C49 N2 C25 119.73(17) . . ?
C49 N2 P1C 104.2(10) . . ?
C25 N2 P1C 126.1(10) . . ?
C49 N2 P1B 120.41(14) . . ?
C25 N2 P1B 119.74(14) . . ?
C49 N2 P1A 99.22(19) . . ?
C25 N2 P1A 125.1(2) . . ?
C49 N3 C50 117.10(19) . . ?
C2 C1 C6 120.58(19) . . ?
C2 C1 N1 119.40(19) . . ?
C6 C1 N1 119.97(19) . . ?
C3 C2 C1 118.2(2) . . ?
C3 C2 C7 118.75(19) . . ?
C1 C2 C7 122.81(19) . . ?
C4 C3 C2 121.7(2) . . ?
C4 C3 H3 119.1 . . ?
C2 C3 H3 119.1 . . ?
C5 C4 C3 119.2(2) . . ?
C5 C4 H4 120.4 . . ?
C3 C4 H4 120.4 . . ?
C4 C5 C6 121.6(2) . . ?
C4 C5 H5 119.2 . . ?
C6 C5 H5 119.2 . . ?
C5 C6 C1 118.7(2) . . ?
C5 C6 C16 116.80(19) . . ?
C1 C6 C16 124.46(19) . . ?
C12 C7 C8 119.5(2) . . ?
C12 C7 C2 122.3(2) . . ?
C8 C7 C2 118.1(2) . . ?
C9 C8 C7 119.3(2) . . ?
C9 C8 C13 119.4(2) . . ?
C7 C8 C13 121.2(2) . . ?
C10 C9 C8 121.9(2) . . ?
C10 C9 H9 119.1 . . ?
C8 C9 H9 119.1 . . ?
C9 C10 C11 117.6(2) . . ?
C9 C10 C14 120.3(2) . . ?
C11 C10 C14 122.1(2) . . ?
C10 C11 C12 122.2(2) . . ?
C10 C11 H11 118.9 . . ?
C12 C11 H11 118.9 . . ?
C11 C12 C7 119.4(2) . . ?
C11 C12 C15 119.8(2) . . ?
C7 C12 C15 120.8(2) . . ?
C8 C13 H13A 109.5 . . ?
C8 C13 H13B 109.5 . . ?
H13A C13 H13B 109.5 . . ?
C8 C13 H13C 109.5 . . ?
H13A C13 H13C 109.5 . . ?
H13B C13 H13C 109.5 . . ?
C10 C14 H14A 109.5 . . ?
C10 C14 H14B 109.5 . . ?
H14A C14 H14B 109.5 . . ?
C10 C14 H14C 109.5 . . ?
H14A C14 H14C 109.5 . . ?
H14B C14 H14C 109.5 . . ?
C12 C15 H15A 109.5 . . ?
C12 C15 H15B 109.5 . . ?
H15A C15 H15B 109.5 . . ?
C12 C15 H15C 109.5 . . ?
H15A C15 H15C 109.5 . . ?
H15B C15 H15C 109.5 . . ?
C17 C16 C21 119.9(2) . . ?
C17 C16 C6 120.8(2) . . ?
C21 C16 C6 118.9(2) . . ?
C16 C17 C18 119.4(2) . . ?
C16 C17 C22 121.7(2) . . ?
C18 C17 C22 118.9(2) . . ?
C19 C18 C17 121.6(2) . . ?
C19 C18 H18 119.2 . . ?
C17 C18 H18 119.2 . . ?
C20 C19 C18 117.9(2) . . ?
C20 C19 C23 121.4(3) . . ?
C18 C19 C23 120.7(3) . . ?
C19 C20 C21 122.7(2) . . ?
C19 C20 H20 118.6 . . ?
C21 C20 H20 118.6 . . ?
C20 C21 C16 118.4(2) . . ?
C20 C21 C24 120.5(2) . . ?
C16 C21 C24 121.1(2) . . ?
C17 C22 H22A 109.5 . . ?
C17 C22 H22B 109.5 . . ?
H22A C22 H22B 109.5 . . ?
C17 C22 H22C 109.5 . . ?
H22A C22 H22C 109.5 . . ?
H22B C22 H22C 109.5 . . ?
C19 C23 H23A 109.5 . . ?
C19 C23 H23B 109.5 . . ?
H23A C23 H23B 109.5 . . ?
C19 C23 H23C 109.5 . . ?
H23A C23 H23C 109.5 . . ?
H23B C23 H23C 109.5 . . ?
C21 C24 H24A 109.5 . . ?
C21 C24 H24B 109.5 . . ?
H24A C24 H24B 109.5 . . ?
C21 C24 H24C 109.5 . . ?
H24A C24 H24C 109.5 . . ?
H24B C24 H24C 109.5 . . ?
C26 C25 C30 120.18(19) . . ?
C26 C25 N2 119.85(19) . . ?
C30 C25 N2 119.97(19) . . ?
C25 C26 C27 119.6(2) . . ?
C25 C26 C31 125.1(2) . . ?
C27 C26 C31 115.3(2) . . ?
C28 C27 C26 121.6(2) . . ?
C28 C27 H27 119.2 . . ?
C26 C27 H27 119.2 . . ?
C27 C28 C29 118.5(2) . . ?
C27 C28 H28 120.8 . . ?
C29 C28 H28 120.8 . . ?
C28 C29 C30 122.4(2) . . ?
C28 C29 H29 118.8 . . ?
C30 C29 H29 118.8 . . ?
C29 C30 C25 117.6(2) . . ?
C29 C30 C40 117.18(19) . . ?
C25 C30 C40 125.06(19) . . ?
C32 C31 C36 120.0(2) . . ?
C32 C31 C26 121.4(2) . . ?
C36 C31 C26 118.0(2) . . ?
C31 C32 C33 119.4(2) . . ?
C31 C32 C37 120.7(2) . . ?
C33 C32 C37 119.9(2) . . ?
C34 C33 C32 121.5(2) . . ?
C34 C33 H33 119.3 . . ?
C32 C33 H33 119.3 . . ?
C33 C34 C35 118.2(2) . . ?
C33 C34 C38 121.1(2) . . ?
C35 C34 C38 120.7(2) . . ?
C34 C35 C36 122.3(2) . . ?
C34 C35 H35 118.8 . . ?
C36 C35 H35 118.8 . . ?
C35 C36 C31 118.5(2) . . ?
C35 C36 C39 119.6(2) . . ?
C31 C36 C39 121.9(2) . . ?
C32 C37 H37A 109.5 . . ?
C32 C37 H37B 109.5 . . ?
H37A C37 H37B 109.5 . . ?
C32 C37 H37C 109.5 . . ?
H37A C37 H37C 109.5 . . ?
H37B C37 H37C 109.5 . . ?
C34 C38 H38A 109.5 . . ?
C34 C38 H38B 109.5 . . ?
H38A C38 H38B 109.5 . . ?
C34 C38 H38C 109.5 . . ?
H38A C38 H38C 109.5 . . ?
H38B C38 H38C 109.5 . . ?
C36 C39 H39A 109.5 . . ?
C36 C39 H39B 109.5 . . ?
H39A C39 H39B 109.5 . . ?
C36 C39 H39C 109.5 . . ?
H39A C39 H39C 109.5 . . ?
H39B C39 H39C 109.5 . . ?
C41 C40 C45 118.9(2) . . ?
C41 C40 C30 120.0(2) . . ?
C45 C40 C30 120.6(2) . . ?
C42 C41 C40 118.7(2) . . ?
C42 C41 C46 119.6(2) . . ?
C40 C41 C46 121.6(2) . . ?
C41 C42 C43 122.9(2) . . ?
C41 C42 H42 118.5 . . ?
C43 C42 H42 118.5 . . ?
C44 C43 C42 117.5(2) . . ?
C44 C43 C47 120.8(3) . . ?
C42 C43 C47 121.8(3) . . ?
C43 C44 C45 121.9(2) . . ?
C43 C44 H44 119.0 . . ?
C45 C44 H44 119.0 . . ?
C44 C45 C40 120.0(2) . . ?
C44 C45 C48 117.6(2) . . ?
C40 C45 C48 122.4(2) . . ?
C41 C46 H46A 109.5 . . ?
C41 C46 H46B 109.5 . . ?
H46A C46 H46B 109.5 . . ?
C41 C46 H46C 109.5 . . ?
H46A C46 H46C 109.5 . . ?
H46B C46 H46C 109.5 . . ?
C43 C47 H47A 109.5 . . ?
C43 C47 H47B 109.5 . . ?
H47A C47 H47B 109.5 . . ?
C43 C47 H47C 109.5 . . ?
H47A C47 H47C 109.5 . . ?
H47B C47 H47C 109.5 . . ?
C45 C48 H48A 109.5 . . ?
C45 C48 H48B 109.5 . . ?
H48A C48 H48B 109.5 . . ?
C45 C48 H48C 109.5 . . ?
H48A C48 H48C 109.5 . . ?
H48B C48 H48C 109.5 . . ?
N3 C49 N2 119.51(19) . . ?
N3 C49 As1B 127.71(17) . . ?
N2 C49 As1B 112.71(15) . . ?
N3 C49 As1A 128.59(17) . . ?
N2 C49 As1A 106.08(16) . . ?
N3 C49 As1C 130.4(4) . . ?
N2 C49 As1C 102.7(3) . . ?
N3 C50 C51 122.0(2) . . ?
N3 C50 C55 116.7(2) . . ?
C51 C50 C55 121.1(2) . . ?
C52 C51 C50 117.8(2) . . ?
C52 C51 C56 119.2(3) . . ?
C50 C51 C56 123.0(2) . . ?
C53 C52 C51 121.8(3) . . ?
C53 C52 H52 119.1 . . ?
C51 C52 H52 119.1 . . ?
C52 C53 C54 120.0(3) . . ?
C52 C53 H53 120.0 . . ?
C54 C53 H53 120.0 . . ?
C55 C54 C53 121.3(3) . . ?
C55 C54 H54 119.3 . . ?
C53 C54 H54 119.3 . . ?
C54 C55 C50 118.1(3) . . ?
C54 C55 C57 121.1(2) . . ?
C50 C55 C57 120.8(2) . . ?
C51 C56 H56A 109.5 . . ?
C51 C56 H56B 109.5 . . ?
H56A C56 H56B 109.5 . . ?
C51 C56 H56C 109.5 . . ?
H56A C56 H56C 109.5 . . ?
H56B C56 H56C 109.5 . . ?
C55 C57 H57A 109.5 . . ?
C55 C57 H57B 109.5 . . ?
H57A C57 H57B 109.5 . . ?
C55 C57 H57C 109.5 . . ?
H57A C57 H57C 109.5 . . ?
H57B C57 H57C 109.5 . . ?
C59A C58A C63A 120.0 . . ?
C59A C58A C59A 88.3(5) . 2_665 ?
C63A C58A C59A 32.5(5) . 2_665 ?
C59A C58A H58A 120.0 . . ?
C63A C58A H58A 120.0 . . ?
C59A C58A H58A 150.9 2_665 . ?
C58A C59A C60A 120.0 . . ?
C58A C59A C58A 91.7(5) . 2_665 ?
C60A C59A C58A 29.1(5) . 2_665 ?
C58A C59A H59A 120.0 . . ?
C60A C59A H59A 120.0 . . ?
C58A C59A H59A 147.5 2_665 . ?
C61A C60A C59A 120.0 . . ?
C61A C60A H60A 120.0 . . ?
C59A C60A H60A 120.0 . . ?
C60A C61A C62A 120.0 . . ?
C60A C61A H61A 120.0 . . ?
C62A C61A H61A 120.0 . . ?
C61A C62A C63A 120.0 . . ?
C61A C62A H62A 120.0 . . ?
C63A C62A H62A 120.0 . . ?
C62A C63A C58A 120.0 . . ?
C62A C63A H63A 120.0 . . ?
C58A C63A H63A 120.0 . . ?
C59B C58B C63B 120.0 . . ?
C59B C58B H58B 120.0 . . ?
C63B C58B H58B 120.0 . . ?
C58B C59B C60B 120.0 . . ?
C58B C59B C60B 35.5(9) . 2_665 ?
C60B C59B C60B 84.7(9) . 2_665 ?
C58B C59B H59B 120.0 . . ?
C60B C59B H59B 120.0 . . ?
C60B C59B H59B 155.0 2_665 . ?
C61B C60B C59B 120.0 . . ?
C61B C60B C59B 25.0(10) . 2_665 ?
C59B C60B C59B 95.3(10) . 2_665 ?
C61B C60B C61B 100.9(11) . 2_665 ?
C59B C60B C61B 19.4(12) . 2_665 ?
C59B C60B C61B 76.0(8) 2_665 2_665 ?
C61B C60B H60B 120.0 . . ?
C59B C60B H60B 120.0 . . ?
C59B C60B H60B 144.5 2_665 . ?
C61B C60B H60B 138.9 2_665 . ?
C62B C61B C60B 120.0 . . ?
C62B C61B C60B 41.1(9) . 2_665 ?
C60B C61B C60B 79.1(9) . 2_665 ?
C62B C61B H61B 120.0 . . ?
C60B C61B H61B 120.0 . . ?
C60B C61B H61B 160.6 2_665 . ?
C61B C62B C63B 120.0 . . ?
C61B C62B H62B 120.0 . . ?
C63B C62B H62B 120.0 . . ?
C62B C63B C58B 120.0 . . ?
C62B C63B H63B 120.0 . . ?
C58B C63B H63B 120.0 . . ?

loop_
_geom_torsion_atom_site_label_1
_geom_torsion_atom_site_label_2
_geom_torsion_atom_site_label_3
_geom_torsion_atom_site_label_4
_geom_torsion
_geom_torsion_site_symmetry_1
_geom_torsion_site_symmetry_2
_geom_torsion_site_symmetry_3
_geom_torsion_site_symmetry_4
_geom_torsion_publ_flag
N2 P1A N1 C1 -158.8(2) . . . . ?
As1A P1A N1 C1 123.3(3) . . . . ?
N2 P1A N1 P1B -61.21(19) . . . . ?
As1A P1A N1 P1B -139.1(2) . . . . ?
N2 P1A N1 P1C -37.1(10) . . . . ?
As1A P1A N1 P1C -115.0(10) . . . . ?
N2 P1A N1 As1C 34.8(5) . . . . ?
As1A P1A N1 As1C -43.1(4) . . . . ?
N2 P1A N1 As1B 64.49(19) . . . . ?
As1A P1A N1 As1B -13.42(10) . . . . ?
N2 P1A N1 As1A 77.92(19) . . . . ?
N2 P1B N1 C1 -174.18(17) . . . . ?
N2 P1B N1 P1A 70.3(3) . . . . ?
N2 P1B N1 P1C -68.5(16) . . . . ?
N2 P1B N1 As1C -33.4(4) . . . . ?
N2 P1B N1 As1B 1.73(14) . . . . ?
N2 P1B N1 As1A 25.51(16) . . . . ?
N2 P1C N1 C1 167.8(5) . . . . ?
As1C P1C N1 C1 -113.3(8) . . . . ?
N2 P1C N1 P1A 40.3(10) . . . . ?
As1C P1C N1 P1A 119.2(6) . . . . ?
N2 P1C N1 P1B 68.4(14) . . . . ?
As1C P1C N1 P1B 147.3(15) . . . . ?
N2 P1C N1 As1C -78.9(12) . . . . ?
N2 P1C N1 As1B -55.1(13) . . . . ?
As1C P1C N1 As1B 23.8(5) . . . . ?
N2 P1C N1 As1A -33.2(15) . . . . ?
As1C P1C N1 As1A 45.8(7) . . . . ?
C49 As1C N1 C1 -173.3(2) . . . . ?
P1C As1C N1 C1 123.8(10) . . . . ?
C49 As1C N1 P1A -4.8(5) . . . . ?
P1C As1C N1 P1A -67.7(10) . . . . ?
C49 As1C N1 P1B 42.5(5) . . . . ?
P1C As1C N1 P1B -20.3(10) . . . . ?
C49 As1C N1 P1C 62.9(11) . . . . ?
C49 As1C N1 As1B -70.3(6) . . . . ?
P1C As1C N1 As1B -133.1(12) . . . . ?
C49 As1C N1 As1A -61.3(3) . . . . ?
P1C As1C N1 As1A -124.2(10) . . . . ?
C49 As1B N1 C1 172.49(16) . . . . ?
C49 As1B N1 P1A -43.9(2) . . . . ?
C49 As1B N1 P1B -3.63(13) . . . . ?
C49 As1B N1 P1C 31.6(11) . . . . ?
C49 As1B N1 As1C 79.5(6) . . . . ?
C49 As1B N1 As1A -81.17(18) . . . . ?
C49 As1A N1 C1 163.80(18) . . . . ?
P1A As1A N1 C1 -131.3(3) . . . . ?
C49 As1A N1 P1A -64.9(2) . . . . ?
C49 As1A N1 P1B -35.63(17) . . . . ?
P1A As1A N1 P1B 29.31(19) . . . . ?
C49 As1A N1 P1C 4.0(11) . . . . ?
P1A As1A N1 P1C 68.9(11) . . . . ?
C49 As1A N1 As1C 65.0(4) . . . . ?
P1A As1A N1 As1C 130.0(5) . . . . ?
C49 As1A N1 As1B 77.76(19) . . . . ?
P1A As1A N1 As1B 142.7(3) . . . . ?
N1 P1C N2 C49 59.4(13) . . . . ?
As1C P1C N2 C49 9.6(10) . . . . ?
N1 P1C N2 C25 -155.8(5) . . . . ?
As1C P1C N2 C25 154.4(5) . . . . ?
N1 P1C N2 P1B -62.7(13) . . . . ?
As1C P1C N2 P1B -112.5(16) . . . . ?
N1 P1C N2 P1A -35.6(9) . . . . ?
As1C P1C N2 P1A -85.5(8) . . . . ?
N1 P1B N2 C49 2.12(19) . . . . ?
N1 P1B N2 C25 -173.88(16) . . . . ?
N1 P1B N2 P1C 74.4(16) . . . . ?
N1 P1B N2 P1A -63.4(2) . . . . ?
N1 P1A N2 C49 -62.0(2) . . . . ?
As1A P1A N2 C49 -7.98(19) . . . . ?
N1 P1A N2 C25 161.27(19) . . . . ?
As1A P1A N2 C25 -144.75(19) . . . . ?
N1 P1A N2 P1C 40.0(10) . . . . ?
As1A P1A N2 P1C 93.9(10) . . . . ?
N1 P1A N2 P1B 65.4(2) . . . . ?
As1A P1A N2 P1B 119.4(3) . . . . ?
P1A N1 C1 C2 -59.4(3) . . . . ?
P1B N1 C1 C2 -113.0(2) . . . . ?
P1C N1 C1 C2 -157.2(13) . . . . ?
As1C N1 C1 C2 107.0(5) . . . . ?
As1B N1 C1 C2 71.0(2) . . . . ?
As1A N1 C1 C2 45.8(3) . . . . ?
P1A N1 C1 C6 123.2(3) . . . . ?
P1B N1 C1 C6 69.6(3) . . . . ?
P1C N1 C1 C6 25.5(13) . . . . ?
As1C N1 C1 C6 -70.4(5) . . . . ?
As1B N1 C1 C6 -106.4(2) . . . . ?
As1A N1 C1 C6 -131.5(2) . . . . ?
C6 C1 C2 C3 2.9(3) . . . . ?
N1 C1 C2 C3 -174.5(2) . . . . ?
C6 C1 C2 C7 -170.9(2) . . . . ?
N1 C1 C2 C7 11.7(3) . . . . ?
C1 C2 C3 C4 -1.8(3) . . . . ?
C7 C2 C3 C4 172.2(2) . . . . ?
C2 C3 C4 C5 -0.2(4) . . . . ?
C3 C4 C5 C6 1.3(4) . . . . ?
C4 C5 C6 C1 -0.2(3) . . . . ?
C4 C5 C6 C16 -179.1(2) . . . . ?
C2 C1 C6 C5 -1.9(3) . . . . ?
N1 C1 C6 C5 175.4(2) . . . . ?
C2 C1 C6 C16 176.8(2) . . . . ?
N1 C1 C6 C16 -5.8(3) . . . . ?
C3 C2 C7 C12 83.3(3) . . . . ?
C1 C2 C7 C12 -103.0(3) . . . . ?
C3 C2 C7 C8 -92.4(3) . . . . ?
C1 C2 C7 C8 81.3(3) . . . . ?
C12 C7 C8 C9 2.1(3) . . . . ?
C2 C7 C8 C9 177.9(2) . . . . ?
C12 C7 C8 C13 -177.0(2) . . . . ?
C2 C7 C8 C13 -1.2(3) . . . . ?
C7 C8 C9 C10 2.2(3) . . . . ?
C13 C8 C9 C10 -178.7(2) . . . . ?
C8 C9 C10 C11 -3.9(4) . . . . ?
C8 C9 C10 C14 175.8(2) . . . . ?
C9 C10 C11 C12 1.3(4) . . . . ?
C14 C10 C11 C12 -178.3(2) . . . . ?
C10 C11 C12 C7 2.9(4) . . . . ?
C10 C11 C12 C15 -174.9(2) . . . . ?
C8 C7 C12 C11 -4.6(3) . . . . ?
C2 C7 C12 C11 179.8(2) . . . . ?
C8 C7 C12 C15 173.2(2) . . . . ?
C2 C7 C12 C15 -2.4(3) . . . . ?
C5 C6 C16 C17 -91.3(3) . . . . ?
C1 C6 C16 C17 90.0(3) . . . . ?
C5 C6 C16 C21 81.1(3) . . . . ?
C1 C6 C16 C21 -97.6(3) . . . . ?
C21 C16 C17 C18 0.6(3) . . . . ?
C6 C16 C17 C18 172.9(2) . . . . ?
C21 C16 C17 C22 -176.3(2) . . . . ?
C6 C16 C17 C22 -3.9(3) . . . . ?
C16 C17 C18 C19 -0.8(4) . . . . ?
C22 C17 C18 C19 176.1(2) . . . . ?
C17 C18 C19 C20 0.2(4) . . . . ?
C17 C18 C19 C23 178.7(2) . . . . ?
C18 C19 C20 C21 0.7(4) . . . . ?
C23 C19 C20 C21 -177.8(2) . . . . ?
C19 C20 C21 C16 -1.0(4) . . . . ?
C19 C20 C21 C24 179.5(2) . . . . ?
C17 C16 C21 C20 0.2(3) . . . . ?
C6 C16 C21 C20 -172.2(2) . . . . ?
C17 C16 C21 C24 179.8(2) . . . . ?
C6 C16 C21 C24 7.4(3) . . . . ?
C49 N2 C25 C26 -119.1(2) . . . . ?
P1C N2 C25 C26 101.0(14) . . . . ?
P1B N2 C25 C26 57.0(3) . . . . ?
P1A N2 C25 C26 9.8(3) . . . . ?
C49 N2 C25 C30 60.0(3) . . . . ?
P1C N2 C25 C30 -80.0(14) . . . . ?
P1B N2 C25 C30 -123.98(19) . . . . ?
P1A N2 C25 C30 -171.1(2) . . . . ?
C30 C25 C26 C27 -4.2(3) . . . . ?
N2 C25 C26 C27 174.9(2) . . . . ?
C30 C25 C26 C31 172.1(2) . . . . ?
N2 C25 C26 C31 -8.8(3) . . . . ?
C25 C26 C27 C28 -0.2(4) . . . . ?
C31 C26 C27 C28 -176.8(2) . . . . ?
C26 C27 C28 C29 3.9(4) . . . . ?
C27 C28 C29 C30 -3.3(4) . . . . ?
C28 C29 C30 C25 -0.9(3) . . . . ?
C28 C29 C30 C40 174.1(2) . . . . ?
C26 C25 C30 C29 4.7(3) . . . . ?
N2 C25 C30 C29 -174.41(19) . . . . ?
C26 C25 C30 C40 -169.9(2) . . . . ?
N2 C25 C30 C40 11.0(3) . . . . ?
C25 C26 C31 C32 87.3(3) . . . . ?
C27 C26 C31 C32 -96.2(3) . . . . ?
C25 C26 C31 C36 -101.2(3) . . . . ?
C27 C26 C31 C36 75.2(3) . . . . ?
C36 C31 C32 C33 -4.0(4) . . . . ?
C26 C31 C32 C33 167.4(2) . . . . ?
C36 C31 C32 C37 175.4(3) . . . . ?
C26 C31 C32 C37 -13.3(4) . . . . ?
C31 C32 C33 C34 1.9(4) . . . . ?
C37 C32 C33 C34 -177.5(3) . . . . ?
C32 C33 C34 C35 1.3(4) . . . . ?
C32 C33 C34 C38 -179.3(2) . . . . ?
C33 C34 C35 C36 -2.4(4) . . . . ?
C38 C34 C35 C36 178.1(2) . . . . ?
C34 C35 C36 C31 0.4(4) . . . . ?
C34 C35 C36 C39 -179.4(2) . . . . ?
C32 C31 C36 C35 2.8(3) . . . . ?
C26 C31 C36 C35 -168.8(2) . . . . ?
C32 C31 C36 C39 -177.4(2) . . . . ?
C26 C31 C36 C39 11.0(3) . . . . ?
C29 C30 C40 C41 61.1(3) . . . . ?
C25 C30 C40 C41 -124.3(2) . . . . ?
C29 C30 C40 C45 -111.1(2) . . . . ?
C25 C30 C40 C45 63.5(3) . . . . ?
C45 C40 C41 C42 -0.8(3) . . . . ?
C30 C40 C41 C42 -173.2(2) . . . . ?
C45 C40 C41 C46 -179.1(2) . . . . ?
C30 C40 C41 C46 8.5(3) . . . . ?
C40 C41 C42 C43 -1.1(4) . . . . ?
C46 C41 C42 C43 177.3(2) . . . . ?
C41 C42 C43 C44 1.9(4) . . . . ?
C41 C42 C43 C47 -176.2(3) . . . . ?
C42 C43 C44 C45 -0.9(4) . . . . ?
C47 C43 C44 C45 177.2(2) . . . . ?
C43 C44 C45 C40 -0.9(4) . . . . ?
C43 C44 C45 C48 177.2(2) . . . . ?
C41 C40 C45 C44 1.8(3) . . . . ?
C30 C40 C45 C44 174.1(2) . . . . ?
C41 C40 C45 C48 -176.3(2) . . . . ?
C30 C40 C45 C48 -3.9(3) . . . . ?
C50 N3 C49 N2 -176.2(2) . . . . ?
C50 N3 C49 As1B 7.2(3) . . . . ?
C50 N3 C49 As1A 34.6(3) . . . . ?
C50 N3 C49 As1C -31.9(5) . . . . ?
C25 N2 C49 N3 -6.0(3) . . . . ?
P1C N2 C49 N3 141.6(11) . . . . ?
P1B N2 C49 N3 178.04(17) . . . . ?
P1A N2 C49 N3 -145.8(2) . . . . ?
C25 N2 C49 As1B 171.14(15) . . . . ?
P1C N2 C49 As1B -41.3(11) . . . . ?
P1B N2 C49 As1B -4.9(2) . . . . ?
P1A N2 C49 As1B 31.3(2) . . . . ?
C25 N2 C49 As1A 149.43(18) . . . . ?
P1C N2 C49 As1A -63.0(11) . . . . ?
P1B N2 C49 As1A -26.6(2) . . . . ?
P1A N2 C49 As1A 9.6(2) . . . . ?
C25 N2 C49 As1C -158.8(4) . . . . ?
P1C N2 C49 As1C -11.2(12) . . . . ?
P1B N2 C49 As1C 25.2(4) . . . . ?
P1A N2 C49 As1C 61.3(4) . . . . ?
C49 N3 C50 C51 70.9(3) . . . . ?
C49 N3 C50 C55 -114.5(2) . . . . ?
N3 C50 C51 C52 174.1(2) . . . . ?
C55 C50 C51 C52 -0.2(4) . . . . ?
N3 C50 C51 C56 -5.5(4) . . . . ?
C55 C50 C51 C56 -179.9(2) . . . . ?
C50 C51 C52 C53 1.0(4) . . . . ?
C56 C51 C52 C53 -179.4(3) . . . . ?
C51 C52 C53 C54 -0.5(5) . . . . ?
C52 C53 C54 C55 -0.9(5) . . . . ?
C53 C54 C55 C50 1.6(4) . . . . ?
C53 C54 C55 C57 -179.4(3) . . . . ?
N3 C50 C55 C54 -175.6(2) . . . . ?
C51 C50 C55 C54 -1.0(4) . . . . ?
N3 C50 C55 C57 5.4(3) . . . . ?
C51 C50 C55 C57 180.0(2) . . . . ?
C63A C58A C59A C60A 0.0 . . . . ?
C59A C58A C59A C60A 7.4(5) 2_665 . . . ?
C63A C58A C59A C58A -7.4(4) . . . 2_665 ?
C59A C58A C59A C58A 0.0(4) 2_665 . . 2_665 ?
C58A C59A C60A C61A 0.0 . . . . ?
C58A C59A C60A C61A 15.4(9) 2_665 . . . ?
C59A C60A C61A C62A 0.0 . . . . ?
C60A C61A C62A C63A 0.0 . . . . ?
C61A C62A C63A C58A 0.0 . . . . ?
C59A C58A C63A C62A 0.0 . . . . ?
C59A C58A C63A C62A -13.9(9) 2_665 . . . ?
C63B C58B C59B C60B 0.0 . . . . ?
C63B C58B C59B C60B -7.0(16) . . . 2_665 ?
C58B C59B C60B C61B 0.0 . . . . ?
C60B C59B C60B C61B 4.1(9) 2_665 . . . ?
C58B C59B C60B C59B -4.1(9) . . . 2_665 ?
C60B C59B C60B C59B 0.0(8) 2_665 . . 2_665 ?
C58B C59B C60B C61B -11(3) . . . 2_665 ?
C60B C59B C60B C61B -7(3) 2_665 . . 2_665 ?
C59B C60B C61B C62B 0.0 . . . . ?
C59B C60B C61B C62B 10(2) 2_665 . . . ?
C61B C60B C61B C62B 3.8(11) 2_665 . . . ?
C59B C60B C61B C60B -3.8(9) . . . 2_665 ?
C59B C60B C61B C60B 5.8(17) 2_665 . . 2_665 ?
C61B C60B C61B C60B 0.0(7) 2_665 . . 2_665 ?
C60B C61B C62B C63B 0.0 . . . . ?
C60B C61B C62B C63B 5.7(13) 2_665 . . . ?
C61B C62B C63B C58B 0.0 . . . . ?
C59B C58B C63B C62B 0.0 . . . . ?

_refine_diff_density_max         0.855
_refine_diff_density_min         -1.000
_refine_diff_density_rms         0.075

_shelxl_version_number           2013-4

_shelx_res_file                  
;
TITL a1 in P-1
CELL 0.71073  10.6316  12.8458  20.4651  85.732  82.704  66.749
ZERR    2.00   0.0009   0.0010   0.0017   0.004   0.005   0.004
LATT  1
SFAC C H N P AS
UNIT 120 124 6 2 2
LIST 6 ! automatically inserted. Change 6 to 4 for CHECKCIF!!
TEMP -149.940
SIZE 0.190 0.250 0.340
OMIT -3 60
OMIT 0  0  1
OMIT     0   1   0
OMIT     0   0   2
OMIT     0   1   1
OMIT     1   3   2
OMIT     4   5   5
OMIT     0   2   5
OMIT     2   8   2
OMIT     1   4   9

L.S. 8
BOND $H
EQIV $1  1-x, 1-y, -z
FREE C61A C58A_$1
FREE C61A C59A_$1
FREE C61A C63A_$1
FREE C62A C58A_$1
FREE C62A C59A_$1
FREE C62A C60A_$1
FREE C63A C59A_$1
FREE C63A C60A_$1
FREE C63A C61A_$1
FREE C58A C61A_$1
FREE C58A C62A_$1
FREE C58A C60A_$1
FREE C59A C61A_$1
FREE C59A C62A_$1
FREE C59A C63A_$1
FREE C60A C62A_$1
FREE C60A C63A_$1
FREE C60A C58A_$1

FREE C61B C58B_$1
FREE C61B C59B_$1
FREE C61B C63B_$1
FREE C62B C58B_$1
FREE C62B C59B_$1
FREE C62B C60B_$1
FREE C63B C59B_$1
FREE C63B C60B_$1
FREE C63B C61B_$1
FREE C58B C61B_$1
FREE C58B C62B_$1
FREE C58B C60B_$1
FREE C59B C61B_$1
FREE C59B C62B_$1
FREE C59B C63B_$1
FREE C60B C62B_$1
FREE C60B C63B_$1
FREE C60B C58B_$1

FMAP 2
PLAN 20
EADP As1A As1B As1C
EADP P1A P1B P1C
SUMP 1 0 1 2 1 3 1 4
EADP P1C As1C
ACTA
CONF

WGHT    0.029400    1.064200
FVAR       0.16363   0.11640   0.86345   0.02005   0.63496
PART 1
AS1A  5    0.080882    0.069222    0.331643    21.00000    0.01761    0.01767 =
         0.02794   -0.00054    0.00245   -0.00864
P1A   4    0.198862    0.185195    0.318020    21.00000    0.01726    0.01480 =
         0.01847   -0.00116   -0.00060   -0.00719
PART 2
AS1B  5    0.055338    0.063495    0.301352    31.00000    0.01761    0.01767 =
         0.02794   -0.00054    0.00245   -0.00864
P1B   4    0.207884    0.219708    0.262501    31.00000    0.01726    0.01480 =
         0.01847   -0.00116   -0.00060   -0.00719
PART 3
AS1C  5    0.055336    0.082025    0.251125    41.00000    0.01761    0.01767 =
         0.02794   -0.00054    0.00245   -0.00864
P1C   4    0.192075    0.185122    0.219510    41.00000    0.01761    0.01767 =
         0.02794   -0.00054    0.00245   -0.00864
PART 0

PART 0

N1    3    0.061349    0.207100    0.285386    11.00000    0.01572    0.01793 =
         0.02021   -0.00105    0.00102   -0.00475
N2    3    0.309442    0.080008    0.259721    11.00000    0.01756    0.01433 =
         0.02008   -0.00361    0.00203   -0.00642
N3    3    0.328914   -0.107855    0.269292    11.00000    0.02094    0.01706 =
         0.02158   -0.00021    0.00145   -0.00490
C1    1   -0.069881    0.304609    0.290106    11.00000    0.01672    0.01477 =
         0.01780   -0.00352    0.00110   -0.00551
C2    1   -0.144586    0.336277    0.352456    11.00000    0.01853    0.01881 =
         0.01689   -0.00521   -0.00016   -0.00848
C3    1   -0.276358    0.424274    0.355041    11.00000    0.01953    0.02415 =
         0.02242   -0.01023    0.00212   -0.00687
AFIX  43
H3    2   -0.329052    0.445056    0.396579    11.00000   -1.20000
AFIX   0
C4    1   -0.331400    0.481589    0.298321    11.00000    0.01899    0.02121 =
         0.03147   -0.00583   -0.00192   -0.00189
AFIX  43
H4    2   -0.420661    0.540530    0.301102    11.00000   -1.20000
AFIX   0
C5    1   -0.254537    0.451667    0.237874    11.00000    0.02397    0.01883 =
         0.02279   -0.00212   -0.00466   -0.00443
AFIX  43
H5    2   -0.291263    0.491823    0.199236    11.00000   -1.20000
AFIX   0
C6    1   -0.123783    0.363544    0.232230    11.00000    0.02130    0.01571 =
         0.01896   -0.00257   -0.00115   -0.00795
C7    1   -0.084147    0.288250    0.416160    11.00000    0.01668    0.02287 =
         0.01585   -0.00655    0.00265   -0.00640
C8    1   -0.000510    0.335227    0.440031    11.00000    0.02175    0.01960 =
         0.01861   -0.00739    0.00322   -0.00819
C9    1    0.053458    0.294825    0.500193    11.00000    0.02384    0.02790 =
         0.02024   -0.00721   -0.00101   -0.01032
AFIX  43
H9    2    0.107307    0.328665    0.516930    11.00000   -1.20000
AFIX   0
C10   1    0.030414    0.206599    0.536086    11.00000    0.02536    0.03028 =
         0.01786   -0.00346   -0.00073   -0.00933
C11   1   -0.055897    0.163630    0.512195    11.00000    0.03041    0.02726 =
         0.01930   -0.00087    0.00338   -0.01382
AFIX  43
H11   2   -0.074543    0.104393    0.536444    11.00000   -1.20000
AFIX   0
C12   1   -0.115870    0.204736    0.453815    11.00000    0.02169    0.02568 =
         0.01724   -0.00778    0.00502   -0.01074
C13   1    0.030593    0.429462    0.402604    11.00000    0.03021    0.02562 =
         0.02463   -0.00450   -0.00129   -0.01540
AFIX 137
H13A  2    0.102531    0.397727    0.366204    11.00000   -1.50000
H13B  2    0.062403    0.468116    0.432315    11.00000   -1.50000
H13C  2   -0.052949    0.483769    0.384976    11.00000   -1.50000
AFIX   0
C14   1    0.098756    0.159621    0.598747    11.00000    0.03753    0.03738 =
         0.02636    0.00280   -0.00820   -0.01427
AFIX 137
H14A  2    0.182009    0.091505    0.588706    11.00000   -1.50000
H14B  2    0.034800    0.140287    0.631252    11.00000   -1.50000
H14C  2    0.123509    0.216794    0.616671    11.00000   -1.50000
AFIX   0
C15   1   -0.218361    0.161481    0.433179    11.00000    0.02878    0.03709 =
         0.02426   -0.00217    0.00065   -0.02055
AFIX 137
H15A  2   -0.210754    0.160547    0.384980    11.00000   -1.50000
H15B  2   -0.311892    0.211445    0.449917    11.00000   -1.50000
H15C  2   -0.198604    0.084526    0.451318    11.00000   -1.50000
AFIX   0
C16   1   -0.049082    0.339959    0.164135    11.00000    0.02078    0.01937 =
         0.01619    0.00144   -0.00238   -0.00391
C17   1   -0.062482    0.261617    0.125351    11.00000    0.02506    0.02371 =
         0.01801   -0.00122   -0.00414   -0.00656
C18   1   -0.004074    0.250591    0.059588    11.00000    0.03067    0.02750 =
         0.01719   -0.00327   -0.00393   -0.00395
AFIX  43
H18   2   -0.012379    0.196148    0.033327    11.00000   -1.20000
AFIX   0
C19   1    0.065686    0.317345    0.031860    11.00000    0.02784    0.03068 =
         0.01901    0.00324    0.00058   -0.00040
C20   1    0.076359    0.394957    0.070944    11.00000    0.02901    0.02553 =
         0.02594    0.00775    0.00198   -0.00705
AFIX  43
H20   2    0.122888    0.441679    0.052335    11.00000   -1.20000
AFIX   0
C21   1    0.021636    0.408254    0.137060    11.00000    0.02601    0.01901 =
         0.02365    0.00298   -0.00191   -0.00516
C22   1   -0.144734    0.191656    0.151153    11.00000    0.03722    0.03466 =
         0.02469   -0.00456   -0.00521   -0.01932
AFIX 137
H22A  2   -0.241158    0.233009    0.143080    11.00000   -1.50000
H22B  2   -0.139063    0.177197    0.198605    11.00000   -1.50000
H22C  2   -0.107322    0.119395    0.128505    11.00000   -1.50000
AFIX   0
C23   1    0.130548    0.302273   -0.038785    11.00000    0.04529    0.04045 =
         0.02147    0.00586    0.00476   -0.00224
AFIX 137
H23A  2    0.082868    0.269473   -0.063686    11.00000   -1.50000
H23B  2    0.227891    0.251489   -0.039869    11.00000   -1.50000
H23C  2    0.122926    0.376090   -0.058586    11.00000   -1.50000
AFIX   0
C24   1    0.037424    0.493609    0.177557    11.00000    0.04272    0.02563 =
         0.03534    0.00257   -0.00313   -0.01911
AFIX 137
H24A  2    0.096683    0.527479    0.151894    11.00000   -1.50000
H24B  2    0.079153    0.456318    0.217495    11.00000   -1.50000
H24C  2   -0.053209    0.553007    0.189838    11.00000   -1.50000
AFIX   0
C25   1    0.459025    0.043987    0.247367    11.00000    0.01464    0.01666 =
         0.01792   -0.00160   -0.00004   -0.00464
C26   1    0.528969    0.078674    0.288716    11.00000    0.02332    0.02233 =
         0.01796   -0.00324   -0.00115   -0.00856
C27   1    0.673500    0.036482    0.279850    11.00000    0.02137    0.03186 =
         0.02758   -0.00619   -0.00382   -0.01152
AFIX  43
H27   2    0.720629    0.060558    0.308064    11.00000   -1.20000
AFIX   0
C28   1    0.748235   -0.038721    0.231374    11.00000    0.01737    0.03026 =
         0.03154   -0.00727   -0.00040   -0.00541
AFIX  43
H28   2    0.846015   -0.070212    0.227573    11.00000   -1.20000
AFIX   0
C29   1    0.677519   -0.067712    0.187990    11.00000    0.02106    0.02357 =
         0.02050   -0.00698    0.00238   -0.00511
AFIX  43
H29   2    0.728718   -0.116542    0.152940    11.00000   -1.20000
AFIX   0
C30   1    0.532638   -0.027338    0.194076    11.00000    0.01910    0.01632 =
         0.01633   -0.00028   -0.00038   -0.00633
C31   1    0.461793    0.164890    0.341331    11.00000    0.02267    0.02440 =
         0.02093   -0.00593   -0.00189   -0.00906
C32   1    0.422286    0.134058    0.405032    11.00000    0.03229    0.02651 =
         0.02171   -0.00411   -0.00432   -0.01238
C33   1    0.385824    0.211465    0.455422    11.00000    0.02942    0.03485 =
         0.01950   -0.00560   -0.00222   -0.01151
AFIX  43
H33   2    0.361634    0.189548    0.499006    11.00000   -1.20000
AFIX   0
C34   1    0.384145    0.319126    0.443317    11.00000    0.02046    0.02729 =
         0.02933   -0.01365   -0.00334   -0.00583
C35   1    0.417197    0.349862    0.379086    11.00000    0.02287    0.02333 =
         0.03353   -0.00876   -0.00315   -0.00997
AFIX  43
H35   2    0.412881    0.424728    0.369959    11.00000   -1.20000
AFIX   0
C36   1    0.456410    0.275059    0.327590    11.00000    0.01941    0.02743 =
         0.02788   -0.00651    0.00041   -0.01059
C37   1    0.417369    0.019558    0.419532    11.00000    0.07476    0.03491 =
         0.02632   -0.00084   -0.00381   -0.02870
AFIX 137
H37A  2    0.347425    0.012341    0.395383    11.00000   -1.50000
H37B  2    0.393964    0.010753    0.466935    11.00000   -1.50000
H37C  2    0.507504   -0.039294    0.405760    11.00000   -1.50000
AFIX   0
C38   1    0.346347    0.401556    0.498007    11.00000    0.03231    0.03395 =
         0.03284   -0.01659   -0.00400   -0.01001
AFIX 137
H38A  2    0.415736    0.434400    0.496282    11.00000   -1.50000
H38B  2    0.342540    0.361905    0.540549    11.00000   -1.50000
H38C  2    0.256133    0.462077    0.492828    11.00000   -1.50000
AFIX   0
C39   1    0.492402    0.313809    0.258876    11.00000    0.04079    0.03165 =
         0.03093   -0.00476    0.00319   -0.02120
AFIX 137
H39A  2    0.592560    0.289232    0.250045    11.00000   -1.50000
H39B  2    0.449094    0.396665    0.255227    11.00000   -1.50000
H39C  2    0.458906    0.280675    0.226771    11.00000   -1.50000
AFIX   0
C40   1    0.468819   -0.055304    0.140699    11.00000    0.01891    0.02055 =
         0.01614   -0.00237    0.00151   -0.00632
C41   1    0.498155   -0.169396    0.128078    11.00000    0.02296    0.01838 =
         0.02026   -0.00443    0.00137   -0.00573
C42   1    0.449385   -0.193436    0.073748    11.00000    0.03403    0.02999 =
         0.02495   -0.01139    0.00378   -0.01402
AFIX  43
H42   2    0.470671   -0.270481    0.064948    11.00000   -1.20000
AFIX   0
C43   1    0.370110   -0.109140    0.031260    11.00000    0.03477    0.03908 =
         0.02052   -0.00706   -0.00129   -0.01835
C44   1    0.344057    0.001901    0.043903    11.00000    0.03080    0.03442 =
         0.01965    0.00357   -0.00661   -0.01222
AFIX  43
H44   2    0.291653    0.060505    0.015438    11.00000   -1.20000
AFIX   0
C45   1    0.392282    0.030546    0.097112    11.00000    0.02494    0.02281 =
         0.01952   -0.00094   -0.00024   -0.00896
C46   1    0.578006   -0.265425    0.173359    11.00000    0.02843    0.01799 =
         0.02964   -0.00211   -0.00062   -0.00390
AFIX 137
H46A  2    0.675272   -0.297372    0.155705    11.00000   -1.50000
H46B  2    0.540809   -0.324514    0.176258    11.00000   -1.50000
H46C  2    0.569494   -0.236388    0.217348    11.00000   -1.50000
AFIX   0
C47   1    0.311077   -0.137405   -0.025084    11.00000    0.05673    0.06414 =
         0.02506   -0.00637   -0.01137   -0.03398
AFIX 137
H47A  2    0.304993   -0.081723   -0.061248    11.00000   -1.50000
H47B  2    0.218969   -0.135540   -0.010025    11.00000   -1.50000
H47C  2    0.370966   -0.213293   -0.040536    11.00000   -1.50000
AFIX   0
C48   1    0.363860    0.153157    0.104588    11.00000    0.03910    0.02439 =
         0.02947    0.00537   -0.00856   -0.01022
AFIX 137
H48A  2    0.371832    0.188567    0.061007    11.00000   -1.50000
H48B  2    0.430614    0.159640    0.131260    11.00000   -1.50000
H48C  2    0.270537    0.191480    0.126387    11.00000   -1.50000
AFIX   0
C49   1    0.251067   -0.002783    0.273445    11.00000    0.02144    0.01881 =
         0.01462   -0.00259    0.00143   -0.01002
C50   1    0.264565   -0.185916    0.279455    11.00000    0.02373    0.01492 =
         0.02382   -0.00274    0.00522   -0.00577
C51   1    0.183529   -0.197852    0.233088    11.00000    0.03377    0.02135 =
         0.02625   -0.00695    0.00662   -0.01354
C52   1    0.134934   -0.284281    0.244408    11.00000    0.05326    0.03146 =
         0.04184   -0.01267    0.00647   -0.02796
AFIX  43
H52   2    0.081528   -0.294528    0.213497    11.00000   -1.20000
AFIX   0
C53   1    0.162232   -0.355430    0.299285    11.00000    0.06570    0.02559 =
         0.05124   -0.00865    0.01349   -0.02824
AFIX  43
H53   2    0.127227   -0.413401    0.305964    11.00000   -1.20000
AFIX   0
C54   1    0.240825   -0.342294    0.344719    11.00000    0.05218    0.02051 =
         0.03893    0.00363    0.01073   -0.01145
AFIX  43
H54   2    0.257987   -0.391033    0.382689    11.00000   -1.20000
AFIX   0
C55   1    0.294860   -0.259473    0.335850    11.00000    0.03420    0.01694 =
         0.02878    0.00052    0.00734   -0.00374
C56   1    0.148983   -0.122217    0.172616    11.00000    0.03554    0.03859 =
         0.02743   -0.00146   -0.00407   -0.02114
AFIX 137
H56A  2    0.217133   -0.088205    0.161615    11.00000   -1.50000
H56B  2    0.057207   -0.062154    0.181185    11.00000   -1.50000
H56C  2    0.150113   -0.167043    0.135671    11.00000   -1.50000
AFIX   0
C57   1    0.380912   -0.246329    0.384820    11.00000    0.03664    0.03271 =
         0.03124    0.00816   -0.00207   -0.00719
AFIX 137
H57A  2    0.469872   -0.250956    0.362233    11.00000   -1.50000
H57B  2    0.395876   -0.306866    0.418682    11.00000   -1.50000
H57C  2    0.333208   -0.172577    0.405540    11.00000   -1.50000
AFIX  66
MOLE 2
PART 1
C58A  1    0.593476    0.501693   -0.037577    50.50000    0.06051
AFIX  43
H58A  2    0.661538    0.498806   -0.073093    50.50000   -1.20000
AFIX  65
C59A  1    0.456492    0.536866   -0.049068    50.50000    0.05817
AFIX  43
H59A  2    0.430931    0.558017   -0.092437    50.50000   -1.20000
AFIX  65
C60A  1    0.356908    0.541090    0.002897    50.50000    0.05233
AFIX  43
H60A  2    0.263285    0.565129   -0.004957    50.50000   -1.20000
AFIX  65
C61A  1    0.394307    0.510142    0.066352    50.50000    0.06698
AFIX  43
H61A  2    0.326245    0.513029    0.101868    50.50000   -1.20000
AFIX  65
C62A  1    0.531291    0.474969    0.077844    50.50000    0.04069
AFIX  43
H62A  2    0.556851    0.453817    0.121213    50.50000   -1.20000
AFIX  65
C63A  1    0.630876    0.470744    0.025880    50.50000    0.04792
AFIX  43
H63A  2    0.724499    0.446705    0.033734    50.50000   -1.20000
AFIX  66
PART 2
C58B  1    0.587567    0.465515    0.056222   -50.50000    0.04696
AFIX  43
H58B  2    0.656546    0.436748    0.085662   -50.50000   -1.20000
AFIX  65
C59B  1    0.624931    0.463814   -0.011412   -50.50000    0.09623
AFIX  43
H59B  2    0.719446    0.433884   -0.028196   -50.50000   -1.20000
AFIX  65
C60B  1    0.524004    0.505904   -0.054488   -50.50000    0.05181
AFIX  43
H60B  2    0.549541    0.504741   -0.100712   -50.50000   -1.20000
AFIX  65
C61B  1    0.385713    0.549696   -0.029930   -50.50000    0.04382
AFIX  43
H61B  2    0.316735    0.578463   -0.059371   -50.50000   -1.20000
AFIX  65
C62B  1    0.348348    0.551398    0.037703   -50.50000    0.04716
AFIX  43
H62B  2    0.253832    0.581328    0.054487   -50.50000   -1.20000
AFIX  65
C63B  1    0.449273    0.509308    0.080780   -50.50000    0.08705
AFIX  43
H63B  2    0.423735    0.510471    0.127004   -50.50000   -1.20000
AFIX   0
HKLF 4

REM  a1 in P-1
REM R1 =  0.0576 for   10531 Fo > 4sig(Fo)  and  0.0767 for all   14001 data
REM    613 parameters refined using      1 restraints

END

WGHT      0.0294      1.0641

REM Highest difference peak  0.855,  deepest hole -1.000,  1-sigma level  0.075
Q1    1   0.1067  0.0917  0.3271  11.00000  0.05    0.86
Q2    1   0.0782  0.0466  0.3404  11.00000  0.05    0.78
Q3    1   0.0695  0.0556  0.3795  11.00000  0.05    0.73
Q4    1   0.2216  0.2107  0.3049  11.00000  0.05    0.63
Q5    1   0.1821  0.1615  0.3324  11.00000  0.05    0.55
Q6    1   0.0004  0.1168  0.2802  11.00000  0.05    0.53
Q7    1   0.1197 -0.0011  0.3120  11.00000  0.05    0.53
Q8    1  -0.0237  0.0779  0.3108  11.00000  0.05    0.51
Q9    1   0.1220  0.0918  0.2926  11.00000  0.05    0.50
Q10   1  -0.0891  0.3368  0.2608  11.00000  0.05    0.46
Q11   1  -0.1182  0.3194  0.3858  11.00000  0.05    0.44
Q12   1   0.6077 -0.0382  0.1892  11.00000  0.05    0.43
Q13   1   0.5404 -0.2206  0.1456  11.00000  0.05    0.43
Q14   1   0.0179  0.3212  0.4723  11.00000  0.05    0.42
Q15   1   0.1540  0.1750  0.2780  11.00000  0.05    0.42
Q16   1  -0.2946  0.4413  0.3212  11.00000  0.05    0.40
Q17   1   0.2105  0.2169 -0.0409  11.00000  0.05    0.39
Q18   1   0.0522  0.1855  0.5682  11.00000  0.05    0.38
Q19   1   0.4967 -0.0267  0.1677  11.00000  0.05    0.37
Q20   1   0.1166  0.2292  0.2766  11.00000  0.05    0.36
;
_shelx_res_checksum              19947
####################################################################### 
# 
# This file contains crystal structure data downloaded from the 
# Cambridge Structural Database (CSD) hosted by the Cambridge 
# Crystallographic Data Centre (CCDC).
# 
# Full information about CCDC data access policies and citation 
# guidelines are available at http://www.ccdc.cam.ac.uk/access/V1 
# 
# Audit and citation data items may have been added by the CCDC. 
# Please retain this information to preserve the provenance of 
# this file and to allow appropriate attribution of the data. 
# 
#######################################################################

data_ah167g_2
_database_code_depnum_ccdc_archive 'CCDC 1421415'
_audit_update_record             
;
2015-08-31 deposited with the CCDC.
2015-10-27 downloaded from the CCDC.
;
_audit_creation_method           SHELXL-2013

#==============================================================================

# CHEMICAL DATA

_chemical_name_systematic        
;
 ?
;
_chemical_name_common            ?
_chemical_melting_point          ?
_chemical_formula_moiety         'C57 H59 As N3 P, 0.5 (C6 H6)'
_chemical_formula_sum            'C60 H62 As N3 P'
_chemical_formula_weight         931.01

loop_
_atom_type_symbol
_atom_type_description
_atom_type_scat_dispersion_real
_atom_type_scat_dispersion_imag
_atom_type_scat_source
C C 0.0033 0.0016 'International Tables Vol C Tables 4.2.6.8 and 6.1.1.4'
H H 0.0000 0.0000 'International Tables Vol C Tables 4.2.6.8 and 6.1.1.4'
N N 0.0061 0.0033 'International Tables Vol C Tables 4.2.6.8 and 6.1.1.4'
P P 0.1023 0.0942 'International Tables Vol C Tables 4.2.6.8 and 6.1.1.4'
As As 0.0499 2.0058 'International Tables Vol C Tables 4.2.6.8 and 6.1.1.4'

#==============================================================================

# CRYSTAL DATA

_space_group_crystal_system      triclinic
_space_group_IT_number           2
_space_group_name_H-M_alt        'P -1'
_space_group_name_Hall           '-P 1'

_shelx_space_group_comment       
;
The symmetry employed for this shelxl refinement is uniquely defined
by the following loop, which should always be used as a source of
symmetry information in preference to the above space-group names.
They are only intended as comments.
;

loop_
_space_group_symop_operation_xyz
'x, y, z'
'-x, -y, -z'

_cell_length_a                   10.6707(5)
_cell_length_b                   12.7933(6)
_cell_length_c                   20.5386(9)
_cell_angle_alpha                85.861(3)
_cell_angle_beta                 82.563(3)
_cell_angle_gamma                67.099(2)
_cell_volume                     2560.3(2)
_cell_formula_units_Z            2
_cell_measurement_temperature    123(2)
_cell_measurement_reflns_used    5959
_cell_measurement_theta_min      2.41
_cell_measurement_theta_max      30.37

_exptl_crystal_description       block
_exptl_crystal_colour            green
_exptl_crystal_density_meas      ?
_exptl_crystal_density_method    ?
_exptl_crystal_density_diffrn    1.214
_exptl_crystal_F_000             982
_exptl_transmission_factor_min   ?
_exptl_transmission_factor_max   ?
_exptl_crystal_size_max          0.340
_exptl_crystal_size_mid          0.250
_exptl_crystal_size_min          0.190
_exptl_absorpt_coefficient_mu    0.736
_shelx_estimated_absorpt_T_min   0.788
_shelx_estimated_absorpt_T_max   0.873
_exptl_absorpt_correction_type   multi-scan
_exptl_absorpt_correction_T_min  0.5968
_exptl_absorpt_correction_T_max  0.6986
_exptl_absorpt_process_details   '(SADABS; Sheldrick, 2004)'

#==============================================================================

# EXPERIMENTAL DATA

_exptl_special_details           
;
 ?
;

_diffrn_ambient_temperature      123(2)
_diffrn_radiation_wavelength     0.71073
_diffrn_radiation_type           MoK\a
_diffrn_radiation_source         'sealed tube'
_diffrn_radiation_monochromator  graphite
_diffrn_measurement_device_type  'Bruker Apex Kappa-II-CCD-diffractometer'
_diffrn_measurement_method       'phi and omega scans'
_diffrn_detector_area_resol_mean ?
_diffrn_reflns_number            25244
_diffrn_reflns_av_unetI/netI     0.1139
_diffrn_reflns_av_R_equivalents  0.0667
_diffrn_reflns_limit_h_min       -15
_diffrn_reflns_limit_h_max       13
_diffrn_reflns_limit_k_min       -17
_diffrn_reflns_limit_k_max       17
_diffrn_reflns_limit_l_min       -28
_diffrn_reflns_limit_l_max       26
_diffrn_reflns_theta_min         2.210
_diffrn_reflns_theta_max         30.000
_diffrn_reflns_theta_full        25.242
_diffrn_measured_fraction_theta_max 0.964
_diffrn_measured_fraction_theta_full 0.974
_diffrn_reflns_Laue_measured_fraction_max 0.964
_diffrn_reflns_Laue_measured_fraction_full 0.974
_diffrn_reflns_point_group_measured_fraction_max 0.964
_diffrn_reflns_point_group_measured_fraction_full 0.974
_reflns_number_total             14381
_reflns_number_gt                8482
_reflns_threshold_expression     'I > 2\s(I)'
_reflns_Friedel_coverage         0.000
_reflns_Friedel_fraction_max     .
_reflns_Friedel_fraction_full    .

_reflns_special_details          
;
 Reflections were merged by SHELXL according to the crystal
 class for the calculation of statistics and refinement.
 
 _reflns_Friedel_fraction is defined as the number of unique
 Friedel pairs measured divided by the number that would be
 possible theoretically, ignoring centric projections and
 systematic absences.
;

_computing_data_collection       'Bruker Apex V7.51A'
_computing_cell_refinement       'Bruker Apex V7.51A'
_computing_data_reduction        'Bruker SAINT'
_computing_structure_solution    'SHELXS-2013 (Sheldrick, 2013)'
_computing_structure_refinement  'SHELXL-2013 (Sheldrick, 2013)'
_computing_molecular_graphics    'ORTEP-3v2.01 (Farrugia, 1997)'
_computing_publication_material  SHELXL-2013

#==============================================================================

# REFINEMENT DATA 

_refine_special_details          
;
 All H atoms were positioned geometrically and refined using a riding model, 
 with C---H = 0.98 (methyl groups), 0.99\%A (methylene groups), 
 1.00\%A (methine groups) or 0.95 \%A (aryl CH) and with <i>U</i>~iso~(H) = 
 1.5 times <i>U</i>~eq~(C) (methyl groups) or with <i>U</i>~iso~(H) = 1.2 times 
 <i>U</i>~eq~(C) (methylene  groups, aryl CH, methine groups). Torsion angles 
 of all methyl groups were allowed to refine. 

 Refinement of F^2^ against ALL reflections.  The weighted R-factor wR and
 goodness of fit S are based on F^2^, conventional R-factors R are based
 on F, with F set to zero for negative F^2^. The threshold expression of
 F^2^ > 2\s(F^2^) is used only for calculating R-factors(gt) etc. and is
 not relevant to the choice of reflections for refinement.  R-factors based
 on F^2^ are statistically about twice as large as those based on F, and R-
 factors based on ALL data will be even larger.
;
_refine_ls_structure_factor_coef Fsqd
_refine_ls_matrix_type           full
_refine_ls_weighting_scheme      calc
_refine_ls_weighting_details     
'w=1/[\s^2^(Fo^2^)+(0.0358P)^2^] where P=(Fo^2^+2Fc^2^)/3'
_atom_sites_solution_primary     ?
_atom_sites_solution_secondary   ?
_atom_sites_solution_hydrogens   geom
_refine_ls_hydrogen_treatment    constr
_refine_ls_extinction_method     none
_refine_ls_extinction_coef       .
_refine_ls_number_reflns         14381
_refine_ls_number_parameters     625
_refine_ls_number_restraints     1
_refine_ls_R_factor_all          0.0881
_refine_ls_R_factor_gt           0.0465
_refine_ls_wR_factor_ref         0.1013
_refine_ls_wR_factor_gt          0.0934
_refine_ls_goodness_of_fit_ref   0.877
_refine_ls_restrained_S_all      0.877
_refine_ls_shift/su_max          0.001
_refine_ls_shift/su_mean         0.000

#==============================================================================

# ATOMIC COORDINATES AND DISPLACEMENT PARAMETERS

loop_
_atom_site_label
_atom_site_type_symbol
_atom_site_fract_x
_atom_site_fract_y
_atom_site_fract_z
_atom_site_U_iso_or_equiv
_atom_site_adp_type
_atom_site_occupancy
_atom_site_site_symmetry_order
_atom_site_calc_flag
_atom_site_refinement_flags_posn
_atom_site_refinement_flags_adp
_atom_site_refinement_flags_occupancy
_atom_site_disorder_assembly
_atom_site_disorder_group
As1A As 0.91969(3) 0.92745(2) 0.67087(2) 0.0255(1) Uani 0.8049(9) 1 d . . P A 1
P1A P 0.80260(6) 0.80909(5) 0.68495(3) 0.02099(15) Uani 0.8049(9) 1 d . . P A 1
As1B As 0.9368(1) 0.9138(1) 0.75180(9) 0.0338(5) Uani 0.1572(7) 1 d . . P A 2
P1B P 0.8136(3) 0.8028(3) 0.78201(15) 0.0250(7) Uani 0.1572(7) 1 d . . P A 2
As1C As 0.9442(6) 0.9325(5) 0.7033(6) 0.0246(3) Uani 0.0376(7) 1 d . . P A 2
P1C P 0.7931(12) 0.7762(11) 0.7358(7) 0.0246(3) Uani 0.0376(7) 1 d . . P A 2
N1 N 0.93913(14) 0.78969(12) 0.72505(7) 0.0249(3) Uani 1 1 d . . . . .
N2 N 0.68400(14) 0.92271(12) 0.73562(7) 0.0246(3) Uani 1 1 d . . . . .
N3 N 0.67618(15) 1.10930(12) 0.73341(7) 0.0258(3) Uani 1 1 d . . . . .
C1 C 1.06887(16) 0.69426(14) 0.71569(8) 0.0197(4) Uani 1 1 d . . . . .
C2 C 1.12374(17) 0.63634(14) 0.77238(9) 0.0236(4) Uani 1 1 d . . . . .
C3 C 1.25144(19) 0.54777(15) 0.76687(10) 0.0306(4) Uani 1 1 d . . . . .
H3 H 1.2874 0.5082 0.8055 0.037 Uiso 1 1 calc R U . . .
C4 C 1.32702(19) 0.51600(16) 0.70698(10) 0.0340(5) Uani 1 1 d . . . . .
H4 H 1.4155 0.4570 0.7042 0.041 Uiso 1 1 calc R U . . .
C5 C 1.27200(18) 0.57131(15) 0.65114(10) 0.0287(4) Uani 1 1 d . . . . .
H5 H 1.3235 0.5490 0.6096 0.034 Uiso 1 1 calc R U . . .
C6 C 1.14321(17) 0.65900(14) 0.65355(9) 0.0225(4) Uani 1 1 d . . . . .
C7 C 1.05086(18) 0.66081(16) 0.84033(9) 0.0269(4) Uani 1 1 d . . . . .
C8 C 1.0671(2) 0.74026(17) 0.87852(9) 0.0329(5) Uani 1 1 d . . . . .
C9 C 1.0101(2) 0.75196(19) 0.94371(10) 0.0403(5) Uani 1 1 d . . . . .
H9 H 1.0196 0.8067 0.9694 0.048 Uiso 1 1 calc R U . . .
C10 C 0.9404(2) 0.68666(19) 0.97214(10) 0.0411(6) Uani 1 1 d . . . . .
C11 C 0.9246(2) 0.60949(18) 0.93387(11) 0.0432(6) Uani 1 1 d . . . . .
H11 H 0.8765 0.5640 0.9531 0.052 Uiso 1 1 calc R U . . .
C12 C 0.9769(2) 0.59599(16) 0.86775(10) 0.0340(5) Uani 1 1 d . . . . .
C13 C 1.1464(2) 0.8112(2) 0.84934(10) 0.0464(6) Uani 1 1 d . . . . .
H13A H 1.2447 0.7663 0.8490 0.070 Uiso 1 1 calc R U . . .
H13B H 1.1210 0.8786 0.8759 0.070 Uiso 1 1 calc R U . . .
H13C H 1.1248 0.8348 0.8043 0.070 Uiso 1 1 calc R U . . .
C14 C 0.8770(3) 0.7019(2) 1.04298(11) 0.0633(8) Uani 1 1 d . . . . .
H14A H 0.7798 0.7514 1.0445 0.095 Uiso 1 1 calc R U . . .
H14B H 0.9239 0.7365 1.0671 0.095 Uiso 1 1 calc R U . . .
H14C H 0.8862 0.6278 1.0631 0.095 Uiso 1 1 calc R U . . .
C15 C 0.9532(2) 0.51414(19) 0.82674(11) 0.0486(6) Uani 1 1 d . . . . .
H15A H 0.9046 0.5552 0.7896 0.073 Uiso 1 1 calc R U . . .
H15B H 0.8982 0.4776 0.8536 0.073 Uiso 1 1 calc R U . . .
H15C H 1.0415 0.4562 0.8103 0.073 Uiso 1 1 calc R U . . .
C16 C 1.08571(17) 0.70479(15) 0.59014(8) 0.0229(4) Uani 1 1 d . . . . .
C17 C 1.12047(19) 0.78735(16) 0.55236(9) 0.0283(4) Uani 1 1 d . . . . .
C18 C 1.0606(2) 0.82972(17) 0.49465(9) 0.0326(5) Uani 1 1 d . . . . .
H18 H 1.0813 0.8881 0.4702 0.039 Uiso 1 1 calc R U . . .
C19 C 0.97136(19) 0.78894(17) 0.47175(9) 0.0314(5) Uani 1 1 d . . . . .
C20 C 0.94766(18) 0.70157(16) 0.50713(9) 0.0298(4) Uani 1 1 d . . . . .
H20 H 0.8919 0.6693 0.4906 0.036 Uiso 1 1 calc R U . . .
C21 C 1.00186(18) 0.65841(15) 0.56607(9) 0.0252(4) Uani 1 1 d . . . . .
C22 C 1.2245(2) 0.82873(19) 0.57227(10) 0.0401(5) Uani 1 1 d . . . . .
H22A H 1.3170 0.7730 0.5598 0.060 Uiso 1 1 calc R U . . .
H22B H 1.2104 0.8383 0.6199 0.060 Uiso 1 1 calc R U . . .
H22C H 1.2136 0.9016 0.5500 0.060 Uiso 1 1 calc R U . . .
C23 C 0.9017(2) 0.83930(19) 0.41062(10) 0.0441(6) Uani 1 1 d . . . . .
H23A H 0.9612 0.8669 0.3801 0.066 Uiso 1 1 calc R U . . .
H23B H 0.8150 0.9026 0.4228 0.066 Uiso 1 1 calc R U . . .
H23C H 0.8839 0.7810 0.3894 0.066 Uiso 1 1 calc R U . . .
C24 C 0.9729(2) 0.56160(16) 0.60146(10) 0.0322(5) Uani 1 1 d . . . . .
H24A H 0.9268 0.5322 0.5735 0.048 Uiso 1 1 calc R U . . .
H24B H 0.9138 0.5886 0.6424 0.048 Uiso 1 1 calc R U . . .
H24C H 1.0591 0.5011 0.6114 0.048 Uiso 1 1 calc R U . . .
C25 C 0.53874(17) 0.95371(14) 0.75178(9) 0.0222(4) Uani 1 1 d . . . . .
C26 C 0.46642(18) 0.91714(15) 0.71228(9) 0.0283(4) Uani 1 1 d . . . . .
C27 C 0.32426(19) 0.95721(17) 0.72384(10) 0.0367(5) Uani 1 1 d . . . . .
H27 H 0.2754 0.9327 0.6969 0.044 Uiso 1 1 calc R U . . .
C28 C 0.2531(2) 1.03145(17) 0.77332(10) 0.0376(5) Uani 1 1 d . . . . .
H28 H 0.1559 1.0612 0.7792 0.045 Uiso 1 1 calc R U . . .
C29 C 0.32517(18) 1.06207(16) 0.81426(9) 0.0303(4) Uani 1 1 d . . . . .
H29 H 0.2761 1.1112 0.8494 0.036 Uiso 1 1 calc R U . . .
C30 C 0.46846(17) 1.02307(14) 0.80569(8) 0.0223(4) Uani 1 1 d . . . . .
C31 C 0.53028(19) 0.83323(17) 0.65842(10) 0.0305(4) Uani 1 1 d . . . . .
C32 C 0.54485(18) 0.72045(17) 0.67203(10) 0.0327(5) Uani 1 1 d . . . . .
C33 C 0.58493(19) 0.64645(17) 0.61999(11) 0.0355(5) Uani 1 1 d . . . . .
H33 H 0.5930 0.5703 0.6286 0.043 Uiso 1 1 calc R U . . .
C34 C 0.61337(19) 0.67990(17) 0.55640(10) 0.0353(5) Uani 1 1 d . . . . .
C35 C 0.6041(2) 0.79064(18) 0.54478(10) 0.0374(5) Uani 1 1 d . . . . .
H35 H 0.6266 0.8140 0.5014 0.045 Uiso 1 1 calc R U . . .
C36 C 0.5627(2) 0.86892(17) 0.59512(10) 0.0351(5) Uani 1 1 d . . . . .
C37 C 0.5189(2) 0.67874(18) 0.74065(10) 0.0462(6) Uani 1 1 d . . . . .
H37A H 0.4201 0.7069 0.7540 0.069 Uiso 1 1 calc R U . . .
H37B H 0.5627 0.7065 0.7707 0.069 Uiso 1 1 calc R U . . .
H37C H 0.5570 0.5956 0.7421 0.069 Uiso 1 1 calc R U . . .
C38 C 0.6527(2) 0.59827(18) 0.50078(11) 0.0455(6) Uani 1 1 d . . . . .
H38A H 0.6620 0.6382 0.4590 0.068 Uiso 1 1 calc R U . . .
H38B H 0.5817 0.5678 0.5001 0.068 Uiso 1 1 calc R U . . .
H38C H 0.7401 0.5358 0.5071 0.068 Uiso 1 1 calc R U . . .
C39 C 0.5553(3) 0.98860(19) 0.58118(11) 0.0533(6) Uani 1 1 d . . . . .
H39A H 0.5888 0.9963 0.5351 0.080 Uiso 1 1 calc R U . . .
H39B H 0.6122 1.0050 0.6096 0.080 Uiso 1 1 calc R U . . .
H39C H 0.4602 1.0421 0.5898 0.080 Uiso 1 1 calc R U . . .
C40 C 0.53376(18) 1.05021(15) 0.85823(9) 0.0243(4) Uani 1 1 d . . . . .
C41 C 0.50341(19) 1.16405(16) 0.87221(9) 0.0282(4) Uani 1 1 d . . . . .
C42 C 0.5527(2) 1.18698(18) 0.92733(10) 0.0382(5) Uani 1 1 d . . . . .
H42 H 0.5319 1.2636 0.9375 0.046 Uiso 1 1 calc R U . . .
C43 C 0.6312(2) 1.1005(2) 0.96740(10) 0.0460(6) Uani 1 1 d . . . . .
C44 C 0.6599(2) 0.98974(19) 0.95199(10) 0.0446(6) Uani 1 1 d . . . . .
H44 H 0.7145 0.9300 0.9788 0.054 Uiso 1 1 calc R U . . .
C45 C 0.6117(2) 0.96269(17) 0.89868(10) 0.0347(5) Uani 1 1 d . . . . .
C46 C 0.4245(2) 1.26169(15) 0.82966(10) 0.0328(5) Uani 1 1 d . . . . .
H46A H 0.4302 1.2350 0.7854 0.049 Uiso 1 1 calc R U . . .
H46B H 0.4633 1.3200 0.8273 0.049 Uiso 1 1 calc R U . . .
H46C H 0.3285 1.2939 0.8484 0.049 Uiso 1 1 calc R U . . .
C47 C 0.6878(3) 1.1276(2) 1.02516(12) 0.0709(8) Uani 1 1 d . . . . .
H47A H 0.7839 1.1166 1.0129 0.106 Uiso 1 1 calc R U . . .
H47B H 0.6812 1.0770 1.0625 0.106 Uiso 1 1 calc R U . . .
H47C H 0.6348 1.2066 1.0374 0.106 Uiso 1 1 calc R U . . .
C48 C 0.6461(2) 0.83866(17) 0.88644(12) 0.0506(6) Uani 1 1 d . . . . .
H48A H 0.5729 0.8315 0.8651 0.076 Uiso 1 1 calc R U . . .
H48B H 0.6550 0.7961 0.9284 0.076 Uiso 1 1 calc R U . . .
H48C H 0.7326 0.8082 0.8579 0.076 Uiso 1 1 calc R U . . .
C49 C 0.74050(18) 1.00489(15) 0.72587(9) 0.0235(4) Uani 1 1 d . . . . .
C50 C 0.74556(19) 1.18503(14) 0.72215(10) 0.0289(4) Uani 1 1 d . . . . .
C51 C 0.7174(2) 1.25954(16) 0.66766(10) 0.0365(5) Uani 1 1 d . . . . .
C52 C 0.7774(2) 1.33969(18) 0.65885(12) 0.0506(6) Uani 1 1 d . . . . .
H52 H 0.7616 1.3897 0.6216 0.061 Uiso 1 1 calc R U . . .
C53 C 0.8595(3) 1.3473(2) 0.70358(13) 0.0575(7) Uani 1 1 d . . . . .
H53 H 0.8978 1.4035 0.6974 0.069 Uiso 1 1 calc R U . . .
C54 C 0.8860(3) 1.27428(19) 0.75670(12) 0.0494(6) Uani 1 1 d . . . . .
H54 H 0.9424 1.2805 0.7872 0.059 Uiso 1 1 calc R U . . .
C55 C 0.8310(2) 1.19041(17) 0.76683(10) 0.0368(5) Uani 1 1 d . . . . .
C56 C 0.6268(2) 1.25206(19) 0.62012(11) 0.0503(6) Uani 1 1 d . . . . .
H56A H 0.6093 1.3159 0.5885 0.075 Uiso 1 1 calc R U . . .
H56B H 0.5399 1.2548 0.6439 0.075 Uiso 1 1 calc R U . . .
H56C H 0.6717 1.1805 0.5967 0.075 Uiso 1 1 calc R U . . .
C57 C 0.8633(2) 1.1102(2) 0.82544(11) 0.0489(6) Uani 1 1 d . . . . .
H57A H 0.7782 1.1078 0.8486 0.073 Uiso 1 1 calc R U . . .
H57B H 0.9091 1.1367 0.8551 0.073 Uiso 1 1 calc R U . . .
H57C H 0.9237 1.0340 0.8106 0.073 Uiso 1 1 calc R U . . .
C58A C 0.5949(11) 0.5091(8) -0.0370(4) 0.063(3) Uiso 0.288(6) 1 d G . P B 1
H58A H 0.6636 0.5090 -0.0714 0.076 Uiso 0.288(6) 1 calc R U P B 1
C59A C 0.4600(13) 0.5422(10) -0.0500(4) 0.065(3) Uiso 0.288(6) 1 d G . P B 1
H59A H 0.4366 0.5647 -0.0934 0.078 Uiso 0.288(6) 1 calc R U P B 1
C60A C 0.3594(9) 0.5424(10) 0.0003(6) 0.091(8) Uiso 0.288(6) 1 d G . P B 1
H60A H 0.2673 0.5650 -0.0086 0.110 Uiso 0.288(6) 1 calc R U P B 1
C61A C 0.3937(8) 0.5095(9) 0.0637(5) 0.086(5) Uiso 0.288(6) 1 d G . P B 1
H61A H 0.3250 0.5096 0.0981 0.104 Uiso 0.288(6) 1 calc R U P B 1
C62A C 0.5286(10) 0.4764(8) 0.0768(3) 0.058(3) Uiso 0.288(6) 1 d G . P B 1
H62A H 0.5521 0.4540 0.1202 0.069 Uiso 0.288(6) 1 calc R U P B 1
C63A C 0.6292(7) 0.4762(7) 0.0265(5) 0.052(3) Uiso 0.288(6) 1 d G . P B 1
H63A H 0.7214 0.4536 0.0354 0.062 Uiso 0.288(6) 1 calc R U P B 1
C58B C 0.5763(15) 0.4682(12) 0.0608(7) 0.105(7) Uiso 0.212(6) 1 d G . P B 2
H58B H 0.6388 0.4389 0.0929 0.126 Uiso 0.212(6) 1 calc R U P B 2
C59B C 0.6249(10) 0.4651(10) -0.0055(8) 0.052(6) Uiso 0.212(6) 1 d G . P B 2
H59B H 0.7206 0.4336 -0.0187 0.062 Uiso 0.212(6) 1 calc R U P B 2
C60B C 0.5335(17) 0.5080(9) -0.0524(4) 0.078(5) Uiso 0.212(6) 1 d G . P B 2
H60B H 0.5667 0.5058 -0.0977 0.094 Uiso 0.212(6) 1 calc R U P B 2
C61B C 0.3935(15) 0.5540(9) -0.0331(5) 0.044(3) Uiso 0.212(6) 1 d G . P B 2
H61B H 0.3310 0.5834 -0.0651 0.053 Uiso 0.212(6) 1 calc R U P B 2
C62B C 0.3449(10) 0.5572(10) 0.0332(7) 0.061(4) Uiso 0.212(6) 1 d G . P B 2
H62B H 0.2492 0.5887 0.0464 0.074 Uiso 0.212(6) 1 calc R U P B 2
C63B C 0.4363(17) 0.5143(12) 0.0801(3) 0.122(8) Uiso 0.212(6) 1 d G . P B 2
H63B H 0.4031 0.5164 0.1254 0.146 Uiso 0.212(6) 1 calc R U P B 2

loop_
_atom_site_aniso_label
_atom_site_aniso_U_11
_atom_site_aniso_U_22
_atom_site_aniso_U_33
_atom_site_aniso_U_23
_atom_site_aniso_U_13
_atom_site_aniso_U_12
As1A 0.02103(14) 0.02119(13) 0.02786(19) 0.00153(11) 0.00782(12) -0.00473(10)
P1A 0.0151(3) 0.0221(3) 0.0229(3) -0.0087(2) -0.0026(2) -0.0026(2)
As1B 0.0250(7) 0.0294(7) 0.0480(12) -0.0083(7) -0.0040(6) -0.0104(6)
P1B 0.0214(16) 0.0285(16) 0.0223(17) -0.0001(13) -0.0013(12) -0.0071(13)
As1C 0.0166(7) 0.0209(7) 0.0349(9) -0.0059(6) -0.0005(6) -0.0056(6)
P1C 0.0166(7) 0.0209(7) 0.0349(9) -0.0059(6) -0.0005(6) -0.0056(6)
N1 0.0167(7) 0.0205(8) 0.0320(9) 0.0025(7) 0.0024(6) -0.0034(6)
N2 0.0166(7) 0.0209(7) 0.0349(9) -0.0059(6) -0.0005(6) -0.0056(6)
N3 0.0223(8) 0.0210(8) 0.0306(9) -0.0011(7) 0.0022(7) -0.0059(7)
C1 0.0141(8) 0.0173(8) 0.0267(10) -0.0013(7) -0.0010(7) -0.0053(7)
C2 0.0191(9) 0.0212(9) 0.0292(10) 0.0010(8) -0.0032(8) -0.0064(8)
C3 0.0254(10) 0.0245(10) 0.0370(12) 0.0018(8) -0.0084(9) -0.0033(8)
C4 0.0223(10) 0.0242(10) 0.0496(14) -0.0113(9) -0.0060(9) -0.0001(8)
C5 0.0191(9) 0.0306(10) 0.0346(11) -0.0168(9) 0.0044(8) -0.0070(8)
C6 0.0193(9) 0.0225(9) 0.0271(10) -0.0080(8) 0.0017(7) -0.0099(8)
C7 0.0207(9) 0.0315(10) 0.0227(10) 0.0073(8) -0.0058(8) -0.0041(8)
C8 0.0287(11) 0.0448(12) 0.0232(11) 0.0002(9) -0.0063(8) -0.0109(10)
C9 0.0368(12) 0.0505(13) 0.0242(11) -0.0009(10) -0.0073(9) -0.0054(11)
C10 0.0321(12) 0.0417(13) 0.0292(12) 0.0095(10) -0.0008(9) 0.0054(10)
C11 0.0306(12) 0.0391(13) 0.0442(14) 0.0192(11) 0.0059(10) -0.0030(10)
C12 0.0258(10) 0.0308(11) 0.0374(12) 0.0112(9) -0.0048(9) -0.0039(9)
C13 0.0529(15) 0.0644(15) 0.0347(13) -0.0118(11) -0.0026(11) -0.0354(13)
C14 0.0569(16) 0.0604(16) 0.0348(14) 0.0152(12) 0.0130(11) 0.0100(13)
C15 0.0461(14) 0.0440(13) 0.0586(16) 0.0067(12) 0.0012(12) -0.0239(12)
C16 0.0174(9) 0.0286(10) 0.0210(10) -0.0099(8) 0.0034(7) -0.0071(8)
C17 0.0278(10) 0.0394(11) 0.0214(10) -0.0082(8) 0.0048(8) -0.0179(9)
C18 0.0323(11) 0.0458(12) 0.0227(11) -0.0028(9) 0.0052(8) -0.0202(10)
C19 0.0258(10) 0.0459(12) 0.0208(10) -0.0085(9) 0.0030(8) -0.0124(9)
C20 0.0196(10) 0.0386(11) 0.0304(11) -0.0158(9) 0.0005(8) -0.0087(9)
C21 0.0193(9) 0.0274(10) 0.0266(10) -0.0109(8) 0.0047(8) -0.0069(8)
C22 0.0412(13) 0.0589(14) 0.0324(12) 0.0010(10) -0.0024(10) -0.0335(12)
C23 0.0395(13) 0.0566(15) 0.0343(13) -0.0001(11) -0.0057(10) -0.0159(11)
C24 0.0303(11) 0.0327(11) 0.0365(12) -0.0126(9) 0.0006(9) -0.0146(9)
C25 0.0150(9) 0.0203(9) 0.0275(10) -0.0024(7) -0.0015(7) -0.0027(7)
C26 0.0231(10) 0.0301(10) 0.0321(11) -0.0105(8) -0.0010(8) -0.0097(8)
C27 0.0229(10) 0.0444(12) 0.0459(13) -0.0132(10) -0.0065(9) -0.0132(10)
C28 0.0160(10) 0.0435(12) 0.0496(14) -0.0120(10) 0.0001(9) -0.0067(9)
C29 0.0230(10) 0.0297(10) 0.0327(11) -0.0084(8) 0.0047(8) -0.0050(9)
C30 0.0208(9) 0.0204(9) 0.0246(10) -0.0005(7) -0.0029(7) -0.0066(8)
C31 0.0221(10) 0.0353(11) 0.0363(12) -0.0147(9) -0.0014(8) -0.0117(9)
C32 0.0206(10) 0.0361(11) 0.0444(13) -0.0148(10) 0.0006(9) -0.0131(9)
C33 0.0219(10) 0.0331(11) 0.0520(14) -0.0176(10) -0.0016(9) -0.0090(9)
C34 0.0180(10) 0.0413(12) 0.0462(14) -0.0199(10) -0.0049(9) -0.0074(9)
C35 0.0285(11) 0.0457(13) 0.0367(12) -0.0126(10) -0.0029(9) -0.0111(10)
C36 0.0324(11) 0.0376(12) 0.0371(12) -0.0127(10) -0.0023(9) -0.0137(10)
C37 0.0518(15) 0.0439(13) 0.0485(15) -0.0152(11) 0.0083(11) -0.0264(12)
C38 0.0333(12) 0.0484(13) 0.0524(15) -0.0298(11) -0.0024(10) -0.0090(11)
C39 0.0795(19) 0.0446(14) 0.0399(14) -0.0063(11) -0.0086(13) -0.0268(13)
C40 0.0250(10) 0.0254(9) 0.0221(10) -0.0004(8) -0.0018(8) -0.0094(8)
C41 0.0287(10) 0.0285(10) 0.0251(10) -0.0038(8) 0.0019(8) -0.0094(9)
C42 0.0460(13) 0.0378(12) 0.0344(12) -0.0101(10) -0.0007(10) -0.0195(11)
C43 0.0607(16) 0.0581(15) 0.0276(12) 0.0000(11) -0.0155(11) -0.0289(13)
C44 0.0567(15) 0.0462(13) 0.0363(13) 0.0123(10) -0.0205(11) -0.0231(12)
C45 0.0391(12) 0.0335(11) 0.0343(12) 0.0078(9) -0.0136(10) -0.0156(10)
C46 0.0308(11) 0.0227(10) 0.0375(12) -0.0043(8) 0.0011(9) -0.0033(9)
C47 0.092(2) 0.096(2) 0.0439(16) -0.0049(15) -0.0248(15) -0.0513(19)
C48 0.0575(16) 0.0287(12) 0.0635(17) 0.0090(11) -0.0224(13) -0.0112(11)
C49 0.0200(9) 0.0244(9) 0.0241(10) -0.0015(7) 0.0005(7) -0.0073(8)
C50 0.0249(10) 0.0182(9) 0.0373(12) -0.0051(8) 0.0099(8) -0.0047(8)
C51 0.0314(11) 0.0243(10) 0.0410(13) 0.0008(9) 0.0097(9) -0.0013(9)
C52 0.0561(16) 0.0263(11) 0.0577(16) 0.0065(11) 0.0176(13) -0.0117(11)
C53 0.0706(18) 0.0363(13) 0.0724(19) -0.0067(13) 0.0140(15) -0.0337(13)
C54 0.0602(16) 0.0460(13) 0.0563(16) -0.0111(12) 0.0074(12) -0.0384(13)
C55 0.0388(12) 0.0322(11) 0.0446(13) -0.0033(10) 0.0031(10) -0.0213(10)
C56 0.0442(14) 0.0492(14) 0.0440(14) 0.0149(11) 0.0002(11) -0.0078(12)
C57 0.0526(15) 0.0620(15) 0.0485(15) 0.0066(12) -0.0143(12) -0.0384(13)

#==============================================================================

# MOLECULAR GEOMETRY

_geom_special_details            
;
 All esds (except the esd in the dihedral angle between two l.s. planes)
 are estimated using the full covariance matrix.  The cell esds are taken
 into account individually in the estimation of esds in distances, angles
 and torsion angles; correlations between esds in cell parameters are only
 used when they are defined by crystal symmetry.  An approximate (isotropic)
 treatment of cell esds is used for estimating esds involving l.s. planes.
;

loop_
_geom_bond_atom_site_label_1
_geom_bond_atom_site_label_2
_geom_bond_distance
_geom_bond_site_symmetry_2
_geom_bond_publ_flag
As1A N1 1.9696(14) . ?
As1A C49 2.0105(17) . ?
As1A P1A 2.2920(7) . ?
P1A N1 1.6917(16) . ?
P1A N2 1.8009(15) . ?
As1B As1C 1.008(10) . ?
As1B N1 1.7074(19) . ?
As1B C49 2.080(2) . ?
As1B P1B 2.290(3) . ?
As1B P1C 2.806(13) . ?
P1B P1C 1.105(14) . ?
P1B N1 1.625(3) . ?
P1B N2 1.911(3) . ?
As1C N1 1.869(6) . ?
As1C C49 2.008(6) . ?
P1C N1 1.619(13) . ?
P1C N2 1.781(12) . ?
N1 C1 1.447(2) . ?
N2 C49 1.393(2) . ?
N2 C25 1.441(2) . ?
N3 C49 1.252(2) . ?
N3 C50 1.422(2) . ?
C1 C2 1.401(2) . ?
C1 C6 1.416(2) . ?
C2 C3 1.389(2) . ?
C2 C7 1.498(2) . ?
C3 C4 1.374(3) . ?
C3 H3 0.9500 . ?
C4 C5 1.376(3) . ?
C4 H4 0.9500 . ?
C5 C6 1.393(2) . ?
C5 H5 0.9500 . ?
C6 C16 1.494(2) . ?
C7 C12 1.398(3) . ?
C7 C8 1.402(3) . ?
C8 C9 1.390(3) . ?
C8 C13 1.512(3) . ?
C9 C10 1.376(3) . ?
C9 H9 0.9500 . ?
C10 C11 1.377(3) . ?
C10 C14 1.515(3) . ?
C11 C12 1.396(3) . ?
C11 H11 0.9500 . ?
C12 C15 1.502(3) . ?
C13 H13A 0.9800 . ?
C13 H13B 0.9800 . ?
C13 H13C 0.9800 . ?
C14 H14A 0.9800 . ?
C14 H14B 0.9800 . ?
C14 H14C 0.9800 . ?
C15 H15A 0.9800 . ?
C15 H15B 0.9800 . ?
C15 H15C 0.9800 . ?
C16 C21 1.402(2) . ?
C16 C17 1.403(3) . ?
C17 C18 1.393(3) . ?
C17 C22 1.512(3) . ?
C18 C19 1.392(3) . ?
C18 H18 0.9500 . ?
C19 C20 1.377(3) . ?
C19 C23 1.515(3) . ?
C20 C21 1.393(3) . ?
C20 H20 0.9500 . ?
C21 C24 1.506(3) . ?
C22 H22A 0.9800 . ?
C22 H22B 0.9800 . ?
C22 H22C 0.9800 . ?
C23 H23A 0.9800 . ?
C23 H23B 0.9800 . ?
C23 H23C 0.9800 . ?
C24 H24A 0.9800 . ?
C24 H24B 0.9800 . ?
C24 H24C 0.9800 . ?
C25 C26 1.404(2) . ?
C25 C30 1.409(2) . ?
C26 C27 1.393(3) . ?
C26 C31 1.499(2) . ?
C27 C28 1.375(3) . ?
C27 H27 0.9500 . ?
C28 C29 1.379(3) . ?
C28 H28 0.9500 . ?
C29 C30 1.402(2) . ?
C29 H29 0.9500 . ?
C30 C40 1.486(2) . ?
C31 C36 1.392(3) . ?
C31 C32 1.401(3) . ?
C32 C33 1.391(3) . ?
C32 C37 1.501(3) . ?
C33 C34 1.378(3) . ?
C33 H33 0.9500 . ?
C34 C35 1.386(3) . ?
C34 C38 1.510(3) . ?
C35 C36 1.398(3) . ?
C35 H35 0.9500 . ?
C36 C39 1.510(3) . ?
C37 H37A 0.9800 . ?
C37 H37B 0.9800 . ?
C37 H37C 0.9800 . ?
C38 H38A 0.9800 . ?
C38 H38B 0.9800 . ?
C38 H38C 0.9800 . ?
C39 H39A 0.9800 . ?
C39 H39B 0.9800 . ?
C39 H39C 0.9800 . ?
C40 C45 1.399(2) . ?
C40 C41 1.406(2) . ?
C41 C42 1.403(3) . ?
C41 C46 1.499(3) . ?
C42 C43 1.389(3) . ?
C42 H42 0.9500 . ?
C43 C44 1.380(3) . ?
C43 C47 1.516(3) . ?
C44 C45 1.386(3) . ?
C44 H44 0.9500 . ?
C45 C48 1.515(3) . ?
C46 H46A 0.9800 . ?
C46 H46B 0.9800 . ?
C46 H46C 0.9800 . ?
C47 H47A 0.9800 . ?
C47 H47B 0.9800 . ?
C47 H47C 0.9800 . ?
C48 H48A 0.9800 . ?
C48 H48B 0.9800 . ?
C48 H48C 0.9800 . ?
C50 C55 1.397(3) . ?
C50 C51 1.401(3) . ?
C51 C52 1.396(3) . ?
C51 C56 1.492(3) . ?
C52 C53 1.382(3) . ?
C52 H52 0.9500 . ?
C53 C54 1.367(3) . ?
C53 H53 0.9500 . ?
C54 C55 1.402(3) . ?
C54 H54 0.9500 . ?
C55 C57 1.508(3) . ?
C56 H56A 0.9800 . ?
C56 H56B 0.9800 . ?
C56 H56C 0.9800 . ?
C57 H57A 0.9800 . ?
C57 H57B 0.9800 . ?
C57 H57C 0.9800 . ?
C58A C59A 1.3900 . ?
C58A C63A 1.3900 . ?
C58A C59A 1.956(14) 2_665 ?
C58A H58A 0.9500 . ?
C59A C60A 1.3900 . ?
C59A C58A 1.956(13) 2_665 ?
C59A H59A 0.9500 . ?
C60A C61A 1.3900 . ?
C60A H60A 0.9500 . ?
C61A C62A 1.3900 . ?
C61A H61A 0.9500 . ?
C62A C63A 1.3900 . ?
C62A H62A 0.9500 . ?
C63A H63A 0.9500 . ?
C58B C59B 1.3900 . ?
C58B C63B 1.3900 . ?
C58B H58B 0.9500 . ?
C59B C60B 1.3900 . ?
C59B C60B 1.86(2) 2_665 ?
C59B H59B 0.9500 . ?
C60B C61B 1.3900 . ?
C60B C59B 1.86(2) 2_665 ?
C60B C61B 2.00(3) 2_665 ?
C60B H60B 0.9500 . ?
C61B C62B 1.3900 . ?
C61B C60B 1.997(18) 2_665 ?
C61B H61B 0.9500 . ?
C62B C63B 1.3900 . ?
C62B H62B 0.9500 . ?
C63B H63B 0.9500 . ?

loop_
_geom_angle_atom_site_label_1
_geom_angle_atom_site_label_2
_geom_angle_atom_site_label_3
_geom_angle
_geom_angle_site_symmetry_1
_geom_angle_site_symmetry_3
_geom_angle_publ_flag
N1 As1A C49 87.16(7) . . ?
N1 As1A P1A 46.01(5) . . ?
C49 As1A P1A 70.96(5) . . ?
N1 P1A N2 95.12(7) . . ?
N1 P1A As1A 56.89(5) . . ?
N2 P1A As1A 81.94(5) . . ?
As1C As1B N1 82.7(4) . . ?
As1C As1B C49 71.8(3) . . ?
N1 As1B C49 92.30(9) . . ?
As1C As1B P1B 114.0(4) . . ?
N1 As1B P1B 45.10(10) . . ?
C49 As1B P1B 73.43(10) . . ?
As1C As1B P1C 92.0(5) . . ?
N1 As1B P1C 31.5(3) . . ?
C49 As1B P1C 66.7(3) . . ?
P1B As1B P1C 22.2(3) . . ?
P1C P1B N1 69.8(7) . . ?
P1C P1B N2 66.2(7) . . ?
N1 P1B N2 93.30(16) . . ?
P1C P1B As1B 106.1(7) . . ?
N1 P1B As1B 48.10(10) . . ?
N2 P1B As1B 80.06(12) . . ?
As1B As1C N1 65.0(4) . . ?
As1B As1C C49 79.7(4) . . ?
N1 As1C C49 90.0(3) . . ?
P1B P1C N1 70.3(7) . . ?
P1B P1C N2 79.2(7) . . ?
N1 P1C N2 98.5(7) . . ?
P1B P1C As1B 51.6(6) . . ?
N1 P1C As1B 33.5(3) . . ?
N2 P1C As1B 68.5(4) . . ?
C1 N1 P1C 123.1(5) . . ?
C1 N1 P1B 127.17(16) . . ?
P1C N1 P1B 39.8(5) . . ?
C1 N1 P1A 124.26(12) . . ?
C1 N1 As1B 118.61(12) . . ?
P1C N1 As1B 115.0(5) . . ?
P1B N1 As1B 86.80(14) . . ?
C1 N1 As1C 115.8(2) . . ?
P1C N1 As1C 119.4(5) . . ?
P1B N1 As1C 109.3(3) . . ?
As1B N1 As1C 32.3(3) . . ?
C1 N1 As1A 117.08(11) . . ?
P1A N1 As1A 77.10(6) . . ?
C49 N2 C25 121.18(13) . . ?
C49 N2 P1C 119.9(4) . . ?
C25 N2 P1C 118.7(4) . . ?
C49 N2 P1A 102.71(11) . . ?
C25 N2 P1A 128.42(11) . . ?
C49 N2 P1B 103.72(15) . . ?
C25 N2 P1B 121.47(15) . . ?
P1C N2 P1B 34.6(5) . . ?
C49 N3 C50 120.37(15) . . ?
C2 C1 C6 119.14(15) . . ?
C2 C1 N1 116.86(15) . . ?
C6 C1 N1 123.98(15) . . ?
C3 C2 C1 119.63(17) . . ?
C3 C2 C7 116.32(16) . . ?
C1 C2 C7 124.01(15) . . ?
C4 C3 C2 121.68(18) . . ?
C4 C3 H3 119.2 . . ?
C2 C3 H3 119.2 . . ?
C3 C4 C5 118.73(17) . . ?
C3 C4 H4 120.6 . . ?
C5 C4 H4 120.6 . . ?
C4 C5 C6 122.11(17) . . ?
C4 C5 H5 118.9 . . ?
C6 C5 H5 118.9 . . ?
C5 C6 C1 118.63(17) . . ?
C5 C6 C16 118.06(15) . . ?
C1 C6 C16 123.12(15) . . ?
C12 C7 C8 119.97(18) . . ?
C12 C7 C2 119.30(18) . . ?
C8 C7 C2 120.45(17) . . ?
C9 C8 C7 118.89(19) . . ?
C9 C8 C13 120.6(2) . . ?
C7 C8 C13 120.46(17) . . ?
C10 C9 C8 122.0(2) . . ?
C10 C9 H9 119.0 . . ?
C8 C9 H9 119.0 . . ?
C9 C10 C11 118.4(2) . . ?
C9 C10 C14 121.3(2) . . ?
C11 C10 C14 120.3(2) . . ?
C10 C11 C12 122.0(2) . . ?
C10 C11 H11 119.0 . . ?
C12 C11 H11 119.0 . . ?
C11 C12 C7 118.6(2) . . ?
C11 C12 C15 120.7(2) . . ?
C7 C12 C15 120.66(19) . . ?
C8 C13 H13A 109.5 . . ?
C8 C13 H13B 109.5 . . ?
H13A C13 H13B 109.5 . . ?
C8 C13 H13C 109.5 . . ?
H13A C13 H13C 109.5 . . ?
H13B C13 H13C 109.5 . . ?
C10 C14 H14A 109.5 . . ?
C10 C14 H14B 109.5 . . ?
H14A C14 H14B 109.5 . . ?
C10 C14 H14C 109.5 . . ?
H14A C14 H14C 109.5 . . ?
H14B C14 H14C 109.5 . . ?
C12 C15 H15A 109.5 . . ?
C12 C15 H15B 109.5 . . ?
H15A C15 H15B 109.5 . . ?
C12 C15 H15C 109.5 . . ?
H15A C15 H15C 109.5 . . ?
H15B C15 H15C 109.5 . . ?
C21 C16 C17 119.44(17) . . ?
C21 C16 C6 118.75(16) . . ?
C17 C16 C6 121.69(16) . . ?
C18 C17 C16 119.34(18) . . ?
C18 C17 C22 119.52(17) . . ?
C16 C17 C22 121.12(17) . . ?
C19 C18 C17 121.84(19) . . ?
C19 C18 H18 119.1 . . ?
C17 C18 H18 119.1 . . ?
C20 C19 C18 117.46(18) . . ?
C20 C19 C23 121.11(18) . . ?
C18 C19 C23 121.42(19) . . ?
C19 C20 C21 122.87(18) . . ?
C19 C20 H20 118.6 . . ?
C21 C20 H20 118.6 . . ?
C20 C21 C16 118.72(17) . . ?
C20 C21 C24 119.75(17) . . ?
C16 C21 C24 121.51(17) . . ?
C17 C22 H22A 109.5 . . ?
C17 C22 H22B 109.5 . . ?
H22A C22 H22B 109.5 . . ?
C17 C22 H22C 109.5 . . ?
H22A C22 H22C 109.5 . . ?
H22B C22 H22C 109.5 . . ?
C19 C23 H23A 109.5 . . ?
C19 C23 H23B 109.5 . . ?
H23A C23 H23B 109.5 . . ?
C19 C23 H23C 109.5 . . ?
H23A C23 H23C 109.5 . . ?
H23B C23 H23C 109.5 . . ?
C21 C24 H24A 109.5 . . ?
C21 C24 H24B 109.5 . . ?
H24A C24 H24B 109.5 . . ?
C21 C24 H24C 109.5 . . ?
H24A C24 H24C 109.5 . . ?
H24B C24 H24C 109.5 . . ?
C26 C25 C30 119.90(16) . . ?
C26 C25 N2 119.61(15) . . ?
C30 C25 N2 120.46(15) . . ?
C27 C26 C25 119.35(16) . . ?
C27 C26 C31 115.48(16) . . ?
C25 C26 C31 125.14(16) . . ?
C28 C27 C26 121.44(18) . . ?
C28 C27 H27 119.3 . . ?
C26 C27 H27 119.3 . . ?
C27 C28 C29 118.91(18) . . ?
C27 C28 H28 120.5 . . ?
C29 C28 H28 120.5 . . ?
C28 C29 C30 122.17(17) . . ?
C28 C29 H29 118.9 . . ?
C30 C29 H29 118.9 . . ?
C29 C30 C25 117.93(16) . . ?
C29 C30 C40 116.45(16) . . ?
C25 C30 C40 125.37(16) . . ?
C36 C31 C32 120.98(17) . . ?
C36 C31 C26 120.53(17) . . ?
C32 C31 C26 118.25(18) . . ?
C33 C32 C31 118.3(2) . . ?
C33 C32 C37 120.05(18) . . ?
C31 C32 C37 121.69(17) . . ?
C34 C33 C32 122.22(19) . . ?
C34 C33 H33 118.9 . . ?
C32 C33 H33 118.9 . . ?
C33 C34 C35 118.28(18) . . ?
C33 C34 C38 120.8(2) . . ?
C35 C34 C38 120.9(2) . . ?
C34 C35 C36 121.8(2) . . ?
C34 C35 H35 119.1 . . ?
C36 C35 H35 119.1 . . ?
C31 C36 C35 118.30(19) . . ?
C31 C36 C39 121.01(17) . . ?
C35 C36 C39 120.7(2) . . ?
C32 C37 H37A 109.5 . . ?
C32 C37 H37B 109.5 . . ?
H37A C37 H37B 109.5 . . ?
C32 C37 H37C 109.5 . . ?
H37A C37 H37C 109.5 . . ?
H37B C37 H37C 109.5 . . ?
C34 C38 H38A 109.5 . . ?
C34 C38 H38B 109.5 . . ?
H38A C38 H38B 109.5 . . ?
C34 C38 H38C 109.5 . . ?
H38A C38 H38C 109.5 . . ?
H38B C38 H38C 109.5 . . ?
C36 C39 H39A 109.5 . . ?
C36 C39 H39B 109.5 . . ?
H39A C39 H39B 109.5 . . ?
C36 C39 H39C 109.5 . . ?
H39A C39 H39C 109.5 . . ?
H39B C39 H39C 109.5 . . ?
C45 C40 C41 120.18(17) . . ?
C45 C40 C30 119.43(16) . . ?
C41 C40 C30 119.92(16) . . ?
C42 C41 C40 118.47(18) . . ?
C42 C41 C46 118.58(17) . . ?
C40 C41 C46 122.93(17) . . ?
C43 C42 C41 121.68(19) . . ?
C43 C42 H42 119.2 . . ?
C41 C42 H42 119.2 . . ?
C44 C43 C42 118.33(19) . . ?
C44 C43 C47 121.1(2) . . ?
C42 C43 C47 120.6(2) . . ?
C43 C44 C45 122.2(2) . . ?
C43 C44 H44 118.9 . . ?
C45 C44 H44 118.9 . . ?
C44 C45 C40 119.12(19) . . ?
C44 C45 C48 118.44(18) . . ?
C40 C45 C48 122.44(18) . . ?
C41 C46 H46A 109.5 . . ?
C41 C46 H46B 109.5 . . ?
H46A C46 H46B 109.5 . . ?
C41 C46 H46C 109.5 . . ?
H46A C46 H46C 109.5 . . ?
H46B C46 H46C 109.5 . . ?
C43 C47 H47A 109.5 . . ?
C43 C47 H47B 109.5 . . ?
H47A C47 H47B 109.5 . . ?
C43 C47 H47C 109.5 . . ?
H47A C47 H47C 109.5 . . ?
H47B C47 H47C 109.5 . . ?
C45 C48 H48A 109.5 . . ?
C45 C48 H48B 109.5 . . ?
H48A C48 H48B 109.5 . . ?
C45 C48 H48C 109.5 . . ?
H48A C48 H48C 109.5 . . ?
H48B C48 H48C 109.5 . . ?
N3 C49 N2 125.56(16) . . ?
N3 C49 As1C 123.7(2) . . ?
N2 C49 As1C 110.7(2) . . ?
N3 C49 As1A 127.53(14) . . ?
N2 C49 As1A 104.01(11) . . ?
N3 C49 As1B 124.58(14) . . ?
N2 C49 As1B 101.12(12) . . ?
As1C C49 As1B 28.5(3) . . ?
C55 C50 C51 121.27(18) . . ?
C55 C50 N3 120.78(17) . . ?
C51 C50 N3 117.78(18) . . ?
C52 C51 C50 118.2(2) . . ?
C52 C51 C56 121.2(2) . . ?
C50 C51 C56 120.60(19) . . ?
C53 C52 C51 120.9(2) . . ?
C53 C52 H52 119.5 . . ?
C51 C52 H52 119.5 . . ?
C54 C53 C52 120.3(2) . . ?
C54 C53 H53 119.8 . . ?
C52 C53 H53 119.8 . . ?
C53 C54 C55 120.9(2) . . ?
C53 C54 H54 119.5 . . ?
C55 C54 H54 119.5 . . ?
C50 C55 C54 118.3(2) . . ?
C50 C55 C57 121.93(18) . . ?
C54 C55 C57 119.7(2) . . ?
C51 C56 H56A 109.5 . . ?
C51 C56 H56B 109.5 . . ?
H56A C56 H56B 109.5 . . ?
C51 C56 H56C 109.5 . . ?
H56A C56 H56C 109.5 . . ?
H56B C56 H56C 109.5 . . ?
C55 C57 H57A 109.5 . . ?
C55 C57 H57B 109.5 . . ?
H57A C57 H57B 109.5 . . ?
C55 C57 H57C 109.5 . . ?
H57A C57 H57C 109.5 . . ?
H57B C57 H57C 109.5 . . ?
C59A C58A C63A 120.0 . . ?
C59A C58A C59A 87.6(4) . 2_665 ?
C63A C58A C59A 33.7(4) . 2_665 ?
C59A C58A H58A 120.0 . . ?
C63A C58A H58A 120.0 . . ?
C59A C58A H58A 150.8 2_665 . ?
C60A C59A C58A 120.0 . . ?
C60A C59A C58A 29.2(4) . 2_665 ?
C58A C59A C58A 92.4(4) . 2_665 ?
C60A C59A H59A 120.0 . . ?
C58A C59A H59A 120.0 . . ?
C58A C59A H59A 146.3 2_665 . ?
C59A C60A C61A 120.0 . . ?
C59A C60A H60A 120.0 . . ?
C61A C60A H60A 120.0 . . ?
C62A C61A C60A 120.0 . . ?
C62A C61A H61A 120.0 . . ?
C60A C61A H61A 120.0 . . ?
C61A C62A C63A 120.0 . . ?
C61A C62A H62A 120.0 . . ?
C63A C62A H62A 120.0 . . ?
C62A C63A C58A 120.0 . . ?
C62A C63A H63A 120.0 . . ?
C58A C63A H63A 120.0 . . ?
C59B C58B C63B 120.0 . . ?
C59B C58B H58B 120.0 . . ?
C63B C58B H58B 120.0 . . ?
C60B C59B C58B 120.0 . . ?
C60B C59B C60B 83.7(6) . 2_665 ?
C58B C59B C60B 36.9(7) . 2_665 ?
C60B C59B H59B 120.0 . . ?
C58B C59B H59B 120.0 . . ?
C60B C59B H59B 155.4 2_665 . ?
C59B C60B C61B 120.0 . . ?
C59B C60B C59B 96.3(7) . 2_665 ?
C61B C60B C59B 24.6(7) . 2_665 ?
C59B C60B C61B 19.7(8) . 2_665 ?
C61B C60B C61B 101.3(8) . 2_665 ?
C59B C60B C61B 77.1(5) 2_665 2_665 ?
C59B C60B H60B 120.0 . . ?
C61B C60B H60B 120.0 . . ?
C59B C60B H60B 143.1 2_665 . ?
C61B C60B H60B 138.3 2_665 . ?
C62B C61B C60B 120.0 . . ?
C62B C61B C60B 41.7(6) . 2_665 ?
C60B C61B C60B 78.7(7) . 2_665 ?
C62B C61B H61B 120.0 . . ?
C60B C61B H61B 120.0 . . ?
C60B C61B H61B 160.3 2_665 . ?
C61B C62B C63B 120.0 . . ?
C61B C62B H62B 120.0 . . ?
C63B C62B H62B 120.0 . . ?
C62B C63B C58B 120.0 . . ?
C62B C63B H63B 120.0 . . ?
C58B C63B H63B 120.0 . . ?

loop_
_geom_torsion_atom_site_label_1
_geom_torsion_atom_site_label_2
_geom_torsion_atom_site_label_3
_geom_torsion_atom_site_label_4
_geom_torsion
_geom_torsion_site_symmetry_1
_geom_torsion_site_symmetry_2
_geom_torsion_site_symmetry_3
_geom_torsion_site_symmetry_4
_geom_torsion_publ_flag
C49 As1B As1C N1 -94.86(16) . . . . ?
P1B As1B As1C N1 -33.3(2) . . . . ?
P1C As1B As1C N1 -30.2(3) . . . . ?
N1 As1B As1C C49 94.86(15) . . . . ?
P1B As1B As1C C49 61.6(2) . . . . ?
P1C As1B As1C C49 64.6(3) . . . . ?
N2 P1B P1C N1 103.2(5) . . . . ?
As1B P1B P1C N1 32.1(4) . . . . ?
N1 P1B P1C N2 -103.2(5) . . . . ?
As1B P1B P1C N2 -71.1(4) . . . . ?
N1 P1B P1C As1B -32.1(4) . . . . ?
N2 P1B P1C As1B 71.1(4) . . . . ?
P1B P1C N1 C1 110.1(5) . . . . ?
N2 P1C N1 C1 -174.7(3) . . . . ?
As1B P1C N1 C1 159.2(6) . . . . ?
N2 P1C N1 P1B 75.2(6) . . . . ?
As1B P1C N1 P1B 49.1(8) . . . . ?
P1B P1C N1 P1A -144.7(10) . . . . ?
N2 P1C N1 P1A -69.5(6) . . . . ?
As1B P1C N1 P1A -95.6(6) . . . . ?
P1B P1C N1 As1B -49.1(8) . . . . ?
N2 P1C N1 As1B 26.1(8) . . . . ?
P1B P1C N1 As1C -85.3(8) . . . . ?
N2 P1C N1 As1C -10.1(10) . . . . ?
As1B P1C N1 As1C -36.2(4) . . . . ?
P1B P1C N1 As1A -107.3(6) . . . . ?
N2 P1C N1 As1A -32.1(7) . . . . ?
As1B P1C N1 As1A -58.2(2) . . . . ?
P1C P1B N1 C1 -99.3(7) . . . . ?
N2 P1B N1 C1 -162.48(15) . . . . ?
As1B P1B N1 C1 124.02(19) . . . . ?
N2 P1B N1 P1C -63.2(7) . . . . ?
As1B P1B N1 P1C -136.7(7) . . . . ?
P1C P1B N1 P1A 22.1(7) . . . . ?
N2 P1B N1 P1A -41.03(10) . . . . ?
As1B P1B N1 P1A -114.53(9) . . . . ?
P1C P1B N1 As1B 136.7(7) . . . . ?
N2 P1B N1 As1B 73.50(13) . . . . ?
P1C P1B N1 As1C 113.0(8) . . . . ?
N2 P1B N1 As1C 49.9(4) . . . . ?
As1B P1B N1 As1C -23.6(3) . . . . ?
P1C P1B N1 As1A 89.3(7) . . . . ?
N2 P1B N1 As1A 26.16(17) . . . . ?
As1B P1B N1 As1A -47.34(9) . . . . ?
N2 P1A N1 C1 168.95(14) . . . . ?
As1A P1A N1 C1 -114.14(15) . . . . ?
N2 P1A N1 P1C 66.9(7) . . . . ?
As1A P1A N1 P1C 143.8(7) . . . . ?
N2 P1A N1 P1B 44.28(13) . . . . ?
As1A P1A N1 P1B 121.19(13) . . . . ?
N2 P1A N1 As1B -35.41(11) . . . . ?
As1A P1A N1 As1B 41.49(8) . . . . ?
N2 P1A N1 As1C -64.1(3) . . . . ?
As1A P1A N1 As1C 12.8(3) . . . . ?
N2 P1A N1 As1A -76.91(6) . . . . ?
As1C As1B N1 C1 93.8(4) . . . . ?
C49 As1B N1 C1 165.09(13) . . . . ?
P1B As1B N1 C1 -131.21(19) . . . . ?
P1C As1B N1 C1 -160.2(6) . . . . ?
As1C As1B N1 P1C -106.0(7) . . . . ?
C49 As1B N1 P1C -34.7(6) . . . . ?
P1B As1B N1 P1C 29.0(6) . . . . ?
As1C As1B N1 P1B -135.0(4) . . . . ?
C49 As1B N1 P1B -63.70(14) . . . . ?
P1C As1B N1 P1B -29.0(6) . . . . ?
As1C As1B N1 P1A -63.4(4) . . . . ?
C49 As1B N1 P1A 7.95(12) . . . . ?
P1B As1B N1 P1A 71.65(13) . . . . ?
P1C As1B N1 P1A 42.6(6) . . . . ?
C49 As1B N1 As1C 71.3(4) . . . . ?
P1B As1B N1 As1C 135.0(4) . . . . ?
P1C As1B N1 As1C 106.0(7) . . . . ?
As1C As1B N1 As1A -10.4(3) . . . . ?
C49 As1B N1 As1A 60.94(7) . . . . ?
P1B As1B N1 As1A 124.64(13) . . . . ?
P1C As1B N1 As1A 95.6(6) . . . . ?
As1B As1C N1 C1 -103.3(3) . . . . ?
C49 As1C N1 C1 178.0(2) . . . . ?
As1B As1C N1 P1C 91.0(8) . . . . ?
C49 As1C N1 P1C 12.3(8) . . . . ?
As1B As1C N1 P1B 48.4(4) . . . . ?
C49 As1C N1 P1B -30.2(5) . . . . ?
As1B As1C N1 P1A 123.9(3) . . . . ?
C49 As1C N1 P1A 45.3(4) . . . . ?
C49 As1C N1 As1B -78.7(4) . . . . ?
As1B As1C N1 As1A 157.9(7) . . . . ?
C49 As1C N1 As1A 79.2(4) . . . . ?
P1B P1C N2 C49 69.4(8) . . . . ?
N1 P1C N2 C49 1.5(9) . . . . ?
As1B P1C N2 C49 16.6(4) . . . . ?
P1B P1C N2 C25 -104.8(6) . . . . ?
N1 P1C N2 C25 -172.7(4) . . . . ?
As1B P1C N2 C25 -157.6(2) . . . . ?
P1B P1C N2 P1A 138.3(11) . . . . ?
N1 P1C N2 P1A 70.4(7) . . . . ?
As1B P1C N2 P1A 85.5(6) . . . . ?
N1 P1C N2 P1B -68.0(7) . . . . ?
As1B P1C N2 P1B -52.9(6) . . . . ?
N1 P1A N2 C49 60.46(12) . . . . ?
As1A P1A N2 C49 4.97(10) . . . . ?
N1 P1A N2 C25 -150.64(15) . . . . ?
As1A P1A N2 C25 153.87(15) . . . . ?
N1 P1A N2 P1C -63.5(7) . . . . ?
As1A P1A N2 P1C -119.0(7) . . . . ?
N1 P1A N2 P1B -38.98(12) . . . . ?
As1A P1A N2 P1B -94.47(11) . . . . ?
P1C N1 C1 C2 -83.2(7) . . . . ?
P1B N1 C1 C2 -34.2(3) . . . . ?
P1A N1 C1 C2 -130.45(15) . . . . ?
As1B N1 C1 C2 75.26(19) . . . . ?
As1C N1 C1 C2 111.6(4) . . . . ?
As1A N1 C1 C2 136.98(13) . . . . ?
P1C N1 C1 C6 98.4(7) . . . . ?
P1B N1 C1 C6 147.4(2) . . . . ?
P1A N1 C1 C6 51.2(2) . . . . ?
As1B N1 C1 C6 -103.12(19) . . . . ?
As1C N1 C1 C6 -66.8(4) . . . . ?
As1A N1 C1 C6 -41.4(2) . . . . ?
C6 C1 C2 C3 1.9(3) . . . . ?
N1 C1 C2 C3 -176.60(16) . . . . ?
C6 C1 C2 C7 -175.89(17) . . . . ?
N1 C1 C2 C7 5.7(3) . . . . ?
C1 C2 C3 C4 0.9(3) . . . . ?
C7 C2 C3 C4 178.82(18) . . . . ?
C2 C3 C4 C5 -2.2(3) . . . . ?
C3 C4 C5 C6 0.7(3) . . . . ?
C4 C5 C6 C1 2.0(3) . . . . ?
C4 C5 C6 C16 -173.16(17) . . . . ?
C2 C1 C6 C5 -3.2(3) . . . . ?
N1 C1 C6 C5 175.10(15) . . . . ?
C2 C1 C6 C16 171.63(16) . . . . ?
N1 C1 C6 C16 -10.0(3) . . . . ?
C3 C2 C7 C12 -82.4(2) . . . . ?
C1 C2 C7 C12 95.4(2) . . . . ?
C3 C2 C7 C8 91.6(2) . . . . ?
C1 C2 C7 C8 -90.6(2) . . . . ?
C12 C7 C8 C9 0.8(3) . . . . ?
C2 C7 C8 C9 -173.09(17) . . . . ?
C12 C7 C8 C13 -179.72(18) . . . . ?
C2 C7 C8 C13 6.4(3) . . . . ?
C7 C8 C9 C10 1.1(3) . . . . ?
C13 C8 C9 C10 -178.4(2) . . . . ?
C8 C9 C10 C11 -1.5(3) . . . . ?
C8 C9 C10 C14 -179.00(19) . . . . ?
C9 C10 C11 C12 0.0(3) . . . . ?
C14 C10 C11 C12 177.50(19) . . . . ?
C10 C11 C12 C7 1.9(3) . . . . ?
C10 C11 C12 C15 -177.69(18) . . . . ?
C8 C7 C12 C11 -2.2(3) . . . . ?
C2 C7 C12 C11 171.73(16) . . . . ?
C8 C7 C12 C15 177.32(17) . . . . ?
C2 C7 C12 C15 -8.7(3) . . . . ?
C5 C6 C16 C21 92.4(2) . . . . ?
C1 C6 C16 C21 -82.5(2) . . . . ?
C5 C6 C16 C17 -83.4(2) . . . . ?
C1 C6 C16 C17 101.7(2) . . . . ?
C21 C16 C17 C18 6.1(3) . . . . ?
C6 C16 C17 C18 -178.01(16) . . . . ?
C21 C16 C17 C22 -172.19(17) . . . . ?
C6 C16 C17 C22 3.7(3) . . . . ?
C16 C17 C18 C19 -2.8(3) . . . . ?
C22 C17 C18 C19 175.55(18) . . . . ?
C17 C18 C19 C20 -2.3(3) . . . . ?
C17 C18 C19 C23 177.15(18) . . . . ?
C18 C19 C20 C21 4.1(3) . . . . ?
C23 C19 C20 C21 -175.28(17) . . . . ?
C19 C20 C21 C16 -0.8(3) . . . . ?
C19 C20 C21 C24 -179.16(17) . . . . ?
C17 C16 C21 C20 -4.4(2) . . . . ?
C6 C16 C21 C20 179.65(15) . . . . ?
C17 C16 C21 C24 173.90(16) . . . . ?
C6 C16 C21 C24 -2.1(2) . . . . ?
C49 N2 C25 C26 124.22(18) . . . . ?
P1C N2 C25 C26 -61.6(6) . . . . ?
P1A N2 C25 C26 -19.7(2) . . . . ?
P1B N2 C25 C26 -101.7(2) . . . . ?
C49 N2 C25 C30 -53.9(2) . . . . ?
P1C N2 C25 C30 120.2(6) . . . . ?
P1A N2 C25 C30 162.17(13) . . . . ?
P1B N2 C25 C30 80.1(2) . . . . ?
C30 C25 C26 C27 5.0(3) . . . . ?
N2 C25 C26 C27 -173.16(17) . . . . ?
C30 C25 C26 C31 -172.83(17) . . . . ?
N2 C25 C26 C31 9.0(3) . . . . ?
C25 C26 C27 C28 -0.3(3) . . . . ?
C31 C26 C27 C28 177.71(19) . . . . ?
C26 C27 C28 C29 -3.3(3) . . . . ?
C27 C28 C29 C30 2.3(3) . . . . ?
C28 C29 C30 C25 2.3(3) . . . . ?
C28 C29 C30 C40 -172.23(18) . . . . ?
C26 C25 C30 C29 -5.9(3) . . . . ?
N2 C25 C30 C29 172.23(16) . . . . ?
C26 C25 C30 C40 168.11(17) . . . . ?
N2 C25 C30 C40 -13.8(3) . . . . ?
C27 C26 C31 C36 95.7(2) . . . . ?
C25 C26 C31 C36 -86.4(2) . . . . ?
C27 C26 C31 C32 -78.6(2) . . . . ?
C25 C26 C31 C32 99.3(2) . . . . ?
C36 C31 C32 C33 -3.7(3) . . . . ?
C26 C31 C32 C33 170.62(16) . . . . ?
C36 C31 C32 C37 176.08(18) . . . . ?
C26 C31 C32 C37 -9.6(3) . . . . ?
C31 C32 C33 C34 1.5(3) . . . . ?
C37 C32 C33 C34 -178.27(18) . . . . ?
C32 C33 C34 C35 1.4(3) . . . . ?
C32 C33 C34 C38 -178.25(18) . . . . ?
C33 C34 C35 C36 -2.2(3) . . . . ?
C38 C34 C35 C36 177.45(18) . . . . ?
C32 C31 C36 C35 2.9(3) . . . . ?
C26 C31 C36 C35 -171.25(17) . . . . ?
C32 C31 C36 C39 -176.2(2) . . . . ?
C26 C31 C36 C39 9.6(3) . . . . ?
C34 C35 C36 C31 0.1(3) . . . . ?
C34 C35 C36 C39 179.2(2) . . . . ?
C29 C30 C40 C45 111.4(2) . . . . ?
C25 C30 C40 C45 -62.7(3) . . . . ?
C29 C30 C40 C41 -60.8(2) . . . . ?
C25 C30 C40 C41 125.1(2) . . . . ?
C45 C40 C41 C42 -0.2(3) . . . . ?
C30 C40 C41 C42 171.99(17) . . . . ?
C45 C40 C41 C46 177.87(18) . . . . ?
C30 C40 C41 C46 -10.0(3) . . . . ?
C40 C41 C42 C43 0.7(3) . . . . ?
C46 C41 C42 C43 -177.4(2) . . . . ?
C41 C42 C43 C44 -0.3(3) . . . . ?
C41 C42 C43 C47 177.6(2) . . . . ?
C42 C43 C44 C45 -0.8(4) . . . . ?
C47 C43 C44 C45 -178.7(2) . . . . ?
C43 C44 C45 C40 1.3(3) . . . . ?
C43 C44 C45 C48 -178.8(2) . . . . ?
C41 C40 C45 C44 -0.8(3) . . . . ?
C30 C40 C45 C44 -173.03(19) . . . . ?
C41 C40 C45 C48 179.25(19) . . . . ?
C30 C40 C45 C48 7.1(3) . . . . ?
C50 N3 C49 N2 179.75(17) . . . . ?
C50 N3 C49 As1C 3.9(5) . . . . ?
C50 N3 C49 As1A -22.7(3) . . . . ?
C50 N3 C49 As1B 38.4(2) . . . . ?
C25 N2 C49 N3 4.3(3) . . . . ?
P1C N2 C49 N3 -169.8(6) . . . . ?
P1A N2 C49 N3 156.05(17) . . . . ?
P1B N2 C49 N3 -136.6(2) . . . . ?
C25 N2 C49 As1C -179.4(4) . . . . ?
P1C N2 C49 As1C 6.5(6) . . . . ?
P1A N2 C49 As1C -27.6(4) . . . . ?
P1B N2 C49 As1C 39.7(4) . . . . ?
C25 N2 C49 As1A -157.55(13) . . . . ?
P1C N2 C49 As1A 28.4(6) . . . . ?
P1A N2 C49 As1A -5.78(12) . . . . ?
P1B N2 C49 As1A 61.57(14) . . . . ?
C25 N2 C49 As1B 152.66(14) . . . . ?
P1C N2 C49 As1B -21.4(6) . . . . ?
P1A N2 C49 As1B -55.57(11) . . . . ?
P1B N2 C49 As1B 11.78(15) . . . . ?
C49 N3 C50 C55 -73.8(2) . . . . ?
C49 N3 C50 C51 110.9(2) . . . . ?
C55 C50 C51 C52 0.2(3) . . . . ?
N3 C50 C51 C52 175.48(16) . . . . ?
C55 C50 C51 C56 179.50(18) . . . . ?
N3 C50 C51 C56 -5.2(3) . . . . ?
C50 C51 C52 C53 -1.7(3) . . . . ?
C56 C51 C52 C53 179.0(2) . . . . ?
C51 C52 C53 C54 1.5(4) . . . . ?
C52 C53 C54 C55 0.2(4) . . . . ?
C51 C50 C55 C54 1.4(3) . . . . ?
N3 C50 C55 C54 -173.75(17) . . . . ?
C51 C50 C55 C57 -179.49(19) . . . . ?
N3 C50 C55 C57 5.4(3) . . . . ?
C53 C54 C55 C50 -1.6(3) . . . . ?
C53 C54 C55 C57 179.3(2) . . . . ?
C63A C58A C59A C60A 0.0 . . . . ?
C59A C58A C59A C60A 9.9(4) 2_665 . . . ?
C63A C58A C59A C58A -9.9(4) . . . 2_665 ?
C59A C58A C59A C58A 0.0(4) 2_665 . . 2_665 ?
C58A C59A C60A C61A 0.0 . . . . ?
C58A C59A C60A C61A 20.7(8) 2_665 . . . ?
C59A C60A C61A C62A 0.0 . . . . ?
C60A C61A C62A C63A 0.0 . . . . ?
C61A C62A C63A C58A 0.0 . . . . ?
C59A C58A C63A C62A 0.0 . . . . ?
C59A C58A C63A C62A -18.1(8) 2_665 . . . ?
C63B C58B C59B C60B 0.0 . . . . ?
C63B C58B C59B C60B -11.4(12) . . . 2_665 ?
C58B C59B C60B C61B 0.0 . . . . ?
C60B C59B C60B C61B 6.9(7) 2_665 . . . ?
C58B C59B C60B C59B -6.9(6) . . . 2_665 ?
C60B C59B C60B C59B 0.0(6) 2_665 . . 2_665 ?
C58B C59B C60B C61B -19(2) . . . 2_665 ?
C60B C59B C60B C61B -12.4(18) 2_665 . . 2_665 ?
C59B C60B C61B C62B 0.0 . . . . ?
C59B C60B C61B C62B 16.6(15) 2_665 . . . ?
C61B C60B C61B C62B 6.5(8) 2_665 . . . ?
C59B C60B C61B C60B -6.5(7) . . . 2_665 ?
C59B C60B C61B C60B 10.1(12) 2_665 . . 2_665 ?
C61B C60B C61B C60B 0.0(5) 2_665 . . 2_665 ?
C60B C61B C62B C63B 0.0 . . . . ?
C60B C61B C62B C63B 9.6(11) 2_665 . . . ?
C61B C62B C63B C58B 0.0 . . . . ?
C59B C58B C63B C62B 0.0 . . . . ?

_refine_diff_density_max         0.712
_refine_diff_density_min         -0.496
_refine_diff_density_rms         0.059

_shelxl_version_number           2013-4

_shelx_res_file                  
;
TITL a1 in P-1
CELL 0.71073  10.6707  12.7933  20.5386  85.861  82.563  67.099
ZERR    2.00   0.0005   0.0006   0.0009   0.003   0.003   0.002
LATT  1
SFAC C H N P AS
UNIT 120 124 6 2 2
LIST 4
TEMP -149.960
SIZE 0.190 0.250 0.340
OMIT -3 60
OMIT     0   1   0
OMIT     0   0   1
OMIT     0   0   2
OMIT     0   1   1
OMIT     1   1   0
OMIT     0  -1   1
OMIT     1   3   2
OMIT    -1   4   6
OMIT     0   4   6
OMIT     4   4   7
OMIT     3   3   1
ACTA
CONF
L.S. 8
BOND $H
FMAP 2
PLAN 20
EQIV $1  1-x, 1-y, -z
FREE C61A C58A_$1
FREE C61A C59A_$1
FREE C61A C63A_$1
FREE C62A C58A_$1
FREE C62A C59A_$1
FREE C62A C60A_$1
FREE C63A C59A_$1
FREE C63A C60A_$1
FREE C63A C61A_$1
FREE C58A C61A_$1
FREE C58A C62A_$1
FREE C58A C60A_$1
FREE C59A C61A_$1
FREE C59A C62A_$1
FREE C59A C63A_$1
FREE C60A C62A_$1
FREE C60A C63A_$1
FREE C60A C58A_$1

FREE C61B C58B_$1
FREE C61B C59B_$1
FREE C61B C63B_$1
FREE C62B C58B_$1
FREE C62B C59B_$1
FREE C62B C60B_$1
FREE C63B C59B_$1
FREE C63B C60B_$1
FREE C63B C61B_$1
FREE C58B C61B_$1
FREE C58B C62B_$1
FREE C58B C60B_$1
FREE C59B C61B_$1
FREE C59B C62B_$1
FREE C59B C63B_$1
FREE C60B C62B_$1
FREE C60B C63B_$1
FREE C60B C58B_$1
SUMP 1 0 1 3 1 4 1 5
EADP As1C P1C N2
WGHT    0.035800
FVAR       0.42600   0.57598   0.80493   0.15723   0.03760
MOLE   1
PART 1
AS1A  5    0.919694    0.927449    0.670869    31.00000    0.02103    0.02119 =
         0.02786    0.00153    0.00782   -0.00473
P1A   4    0.802603    0.809091    0.684952    31.00000    0.01511    0.02214 =
         0.02293   -0.00871   -0.00256   -0.00258
PART 2
AS1B  5    0.936783    0.913807    0.751796    41.00000    0.02503    0.02944 =
         0.04796   -0.00832   -0.00404   -0.01043
P1B   4    0.813563    0.802811    0.782014    41.00000    0.02144    0.02855 =
         0.02230   -0.00009   -0.00129   -0.00714
PART 2
AS1C  5    0.944224    0.932516    0.703286    51.00000    0.01659    0.02092 =
         0.03492   -0.00588   -0.00052   -0.00555
P1C   4    0.793082    0.776197    0.735840    51.00000    0.01659    0.02092 =
         0.03492   -0.00588   -0.00052   -0.00555
PART 0
N1    3    0.939134    0.789690    0.725050    11.00000    0.01666    0.02054 =
         0.03200    0.00253    0.00244   -0.00344
N2    3    0.684001    0.922710    0.735622    11.00000    0.01659    0.02092 =
         0.03492   -0.00588   -0.00052   -0.00555
N3    3    0.676180    1.109300    0.733414    11.00000    0.02228    0.02100 =
         0.03059   -0.00111    0.00216   -0.00595
C1    1    1.068867    0.694263    0.715685    11.00000    0.01415    0.01727 =
         0.02669   -0.00132   -0.00104   -0.00534
C2    1    1.123740    0.636340    0.772379    11.00000    0.01911    0.02120 =
         0.02921    0.00098   -0.00321   -0.00642
C3    1    1.251440    0.547766    0.766868    11.00000    0.02541    0.02453 =
         0.03701    0.00179   -0.00843   -0.00333
AFIX  43
H3    2    1.287423    0.508153    0.805479    11.00000   -1.20000
AFIX   0
C4    1    1.327021    0.516003    0.706981    11.00000    0.02227    0.02421 =
         0.04957   -0.01135   -0.00595   -0.00006
AFIX  43
H4    2    1.415539    0.457007    0.704179    11.00000   -1.20000
AFIX   0
C5    1    1.272003    0.571314    0.651137    11.00000    0.01910    0.03063 =
         0.03456   -0.01681    0.00440   -0.00700
AFIX  43
H5    2    1.323522    0.548964    0.609622    11.00000   -1.20000
AFIX   0
C6    1    1.143211    0.659004    0.653546    11.00000    0.01931    0.02255 =
         0.02715   -0.00798    0.00174   -0.00987
C7    1    1.050858    0.660813    0.840334    11.00000    0.02070    0.03146 =
         0.02273    0.00726   -0.00580   -0.00405
C8    1    1.067104    0.740262    0.878523    11.00000    0.02866    0.04476 =
         0.02316    0.00021   -0.00632   -0.01093
C9    1    1.010130    0.751965    0.943707    11.00000    0.03678    0.05050 =
         0.02417   -0.00094   -0.00725   -0.00538
AFIX  43
H9    2    1.019626    0.806726    0.969421    11.00000   -1.20000
AFIX   0
C10   1    0.940387    0.686663    0.972141    11.00000    0.03213    0.04170 =
         0.02917    0.00949   -0.00077    0.00538
C11   1    0.924556    0.609493    0.933872    11.00000    0.03065    0.03912 =
         0.04423    0.01918    0.00587   -0.00296
AFIX  43
H11   2    0.876546    0.564046    0.953078    11.00000   -1.20000
AFIX   0
C12   1    0.976854    0.595991    0.867755    11.00000    0.02580    0.03078 =
         0.03744    0.01121   -0.00483   -0.00386
C13   1    1.146360    0.811232    0.849341    11.00000    0.05294    0.06440 =
         0.03466   -0.01180   -0.00261   -0.03537
AFIX 137
H13A  2    1.244687    0.766311    0.848952    11.00000   -1.50000
H13B  2    1.120984    0.878591    0.875854    11.00000   -1.50000
H13C  2    1.124772    0.834789    0.804303    11.00000   -1.50000
AFIX   0
C14   1    0.876973    0.701936    1.042976    11.00000    0.05694    0.06042 =
         0.03477    0.01517    0.01301    0.01004
AFIX 137
H14A  2    0.779788    0.751379    1.044524    11.00000   -1.50000
H14B  2    0.923923    0.736469    1.067126    11.00000   -1.50000
H14C  2    0.886196    0.627837    1.063091    11.00000   -1.50000
AFIX   0
C15   1    0.953239    0.514143    0.826736    11.00000    0.04605    0.04401 =
         0.05861    0.00666    0.00117   -0.02394
AFIX 137
H15A  2    0.904619    0.555211    0.789569    11.00000   -1.50000
H15B  2    0.898210    0.477590    0.853595    11.00000   -1.50000
H15C  2    1.041483    0.456242    0.810290    11.00000   -1.50000
AFIX   0
C16   1    1.085711    0.704790    0.590139    11.00000    0.01736    0.02861 =
         0.02100   -0.00987    0.00337   -0.00706
C17   1    1.120470    0.787354    0.552362    11.00000    0.02784    0.03937 =
         0.02141   -0.00816    0.00481   -0.01788
C18   1    1.060609    0.829724    0.494651    11.00000    0.03227    0.04576 =
         0.02265   -0.00284    0.00518   -0.02016
AFIX  43
H18   2    1.081257    0.888073    0.470242    11.00000   -1.20000
AFIX   0
C19   1    0.971362    0.788944    0.471746    11.00000    0.02579    0.04592 =
         0.02078   -0.00847    0.00303   -0.01245
C20   1    0.947655    0.701569    0.507128    11.00000    0.01958    0.03859 =
         0.03040   -0.01583    0.00047   -0.00872
AFIX  43
H20   2    0.891905    0.669317    0.490623    11.00000   -1.20000
AFIX   0
C21   1    1.001863    0.658413    0.566069    11.00000    0.01927    0.02745 =
         0.02655   -0.01087    0.00466   -0.00690
C22   1    1.224547    0.828727    0.572270    11.00000    0.04120    0.05893 =
         0.03237    0.00100   -0.00238   -0.03347
AFIX 137
H22A  2    1.317010    0.773036    0.559815    11.00000   -1.50000
H22B  2    1.210444    0.838341    0.619920    11.00000   -1.50000
H22C  2    1.213631    0.901615    0.549975    11.00000   -1.50000
AFIX   0
C23   1    0.901716    0.839295    0.410615    11.00000    0.03946    0.05656 =
         0.03426   -0.00005   -0.00571   -0.01589
AFIX 137
H23A  2    0.961247    0.866903    0.380114    11.00000   -1.50000
H23B  2    0.814966    0.902562    0.422751    11.00000   -1.50000
H23C  2    0.883890    0.780986    0.389444    11.00000   -1.50000
AFIX   0
C24   1    0.972853    0.561597    0.601459    11.00000    0.03030    0.03265 =
         0.03654   -0.01256    0.00059   -0.01456
AFIX 137
H24A  2    0.926785    0.532177    0.573534    11.00000   -1.50000
H24B  2    0.913757    0.588558    0.642443    11.00000   -1.50000
H24C  2    1.059140    0.501061    0.611426    11.00000   -1.50000
AFIX   0
C25   1    0.538741    0.953714    0.751781    11.00000    0.01496    0.02030 =
         0.02747   -0.00238   -0.00148   -0.00268
C26   1    0.466419    0.917144    0.712284    11.00000    0.02311    0.03012 =
         0.03206   -0.01052   -0.00097   -0.00965
C27   1    0.324264    0.957211    0.723840    11.00000    0.02285    0.04442 =
         0.04589   -0.01322   -0.00646   -0.01318
AFIX  43
H27   2    0.275386    0.932701    0.696940    11.00000   -1.20000
AFIX   0
C28   1    0.253124    1.031446    0.773318    11.00000    0.01597    0.04351 =
         0.04961   -0.01199    0.00009   -0.00666
AFIX  43
H28   2    0.155908    1.061166    0.779206    11.00000   -1.20000
AFIX   0
C29   1    0.325173    1.062068    0.814260    11.00000    0.02296    0.02967 =
         0.03268   -0.00837    0.00474   -0.00501
AFIX  43
H29   2    0.276141    1.111205    0.849433    11.00000   -1.20000
AFIX   0
C30   1    0.468459    1.023069    0.805694    11.00000    0.02082    0.02041 =
         0.02461   -0.00049   -0.00289   -0.00660
C31   1    0.530280    0.833229    0.658415    11.00000    0.02214    0.03535 =
         0.03634   -0.01466   -0.00145   -0.01171
C32   1    0.544848    0.720450    0.672027    11.00000    0.02056    0.03613 =
         0.04441   -0.01478    0.00060   -0.01310
C33   1    0.584929    0.646452    0.619992    11.00000    0.02194    0.03313 =
         0.05203   -0.01764   -0.00156   -0.00905
AFIX  43
H33   2    0.592972    0.570263    0.628575    11.00000   -1.20000
AFIX   0
C34   1    0.613374    0.679903    0.556400    11.00000    0.01803    0.04128 =
         0.04618   -0.01990   -0.00494   -0.00740
C35   1    0.604116    0.790639    0.544784    11.00000    0.02847    0.04566 =
         0.03673   -0.01258   -0.00286   -0.01114
AFIX  43
H35   2    0.626571    0.813970    0.501399    11.00000   -1.20000
AFIX   0
C36   1    0.562664    0.868917    0.595124    11.00000    0.03240    0.03764 =
         0.03706   -0.01272   -0.00229   -0.01374
C37   1    0.518929    0.678736    0.740653    11.00000    0.05182    0.04392 =
         0.04854   -0.01516    0.00835   -0.02644
AFIX 137
H37A  2    0.420128    0.706905    0.754022    11.00000   -1.50000
H37B  2    0.562734    0.706513    0.770671    11.00000   -1.50000
H37C  2    0.557002    0.595557    0.742068    11.00000   -1.50000
AFIX   0
C38   1    0.652744    0.598266    0.500780    11.00000    0.03334    0.04836 =
         0.05244   -0.02976   -0.00243   -0.00895
AFIX 137
H38A  2    0.662037    0.638154    0.459010    11.00000   -1.50000
H38B  2    0.581678    0.567815    0.500108    11.00000   -1.50000
H38C  2    0.740073    0.535830    0.507114    11.00000   -1.50000
AFIX   0
C39   1    0.555315    0.988597    0.581180    11.00000    0.07952    0.04457 =
         0.03988   -0.00628   -0.00860   -0.02679
AFIX 137
H39A  2    0.588781    0.996293    0.535071    11.00000   -1.50000
H39B  2    0.612169    1.004997    0.609571    11.00000   -1.50000
H39C  2    0.460229    1.042149    0.589850    11.00000   -1.50000
AFIX   0
C40   1    0.533765    1.050213    0.858229    11.00000    0.02498    0.02543 =
         0.02211   -0.00043   -0.00178   -0.00938
C41   1    0.503412    1.164048    0.872207    11.00000    0.02872    0.02852 =
         0.02506   -0.00378    0.00192   -0.00937
C42   1    0.552742    1.186975    0.927332    11.00000    0.04597    0.03783 =
         0.03440   -0.01010   -0.00067   -0.01948
AFIX  43
H42   2    0.531925    1.263614    0.937518    11.00000   -1.20000
AFIX   0
C43   1    0.631230    1.100507    0.967398    11.00000    0.06074    0.05811 =
         0.02760   -0.00001   -0.01549   -0.02889
C44   1    0.659909    0.989735    0.951989    11.00000    0.05665    0.04616 =
         0.03634    0.01233   -0.02053   -0.02306
AFIX  43
H44   2    0.714492    0.930013    0.978814    11.00000   -1.20000
AFIX   0
C45   1    0.611742    0.962690    0.898684    11.00000    0.03914    0.03354 =
         0.03431    0.00782   -0.01361   -0.01556
C46   1    0.424506    1.261687    0.829665    11.00000    0.03082    0.02274 =
         0.03755   -0.00430    0.00108   -0.00330
AFIX 137
H46A  2    0.430173    1.235002    0.785422    11.00000   -1.50000
H46B  2    0.463275    1.320024    0.827316    11.00000   -1.50000
H46C  2    0.328485    1.293867    0.848443    11.00000   -1.50000
AFIX   0
C47   1    0.687796    1.127565    1.025156    11.00000    0.09203    0.09620 =
         0.04392   -0.00490   -0.02483   -0.05132
AFIX 137
H47A  2    0.783877    1.116556    1.012875    11.00000   -1.50000
H47B  2    0.681240    1.077036    1.062487    11.00000   -1.50000
H47C  2    0.634834    1.206591    1.037439    11.00000   -1.50000
AFIX   0
C48   1    0.646099    0.838664    0.886442    11.00000    0.05750    0.02871 =
         0.06350    0.00897   -0.02244   -0.01117
AFIX 137
H48A  2    0.572897    0.831489    0.865125    11.00000   -1.50000
H48B  2    0.655006    0.796099    0.928372    11.00000   -1.50000
H48C  2    0.732614    0.808193    0.857913    11.00000   -1.50000
AFIX   0
C49   1    0.740496    1.004894    0.725867    11.00000    0.02003    0.02440 =
         0.02415   -0.00147    0.00053   -0.00727
C50   1    0.745564    1.185029    0.722154    11.00000    0.02488    0.01823 =
         0.03727   -0.00509    0.00988   -0.00472
C51   1    0.717357    1.259540    0.667655    11.00000    0.03139    0.02432 =
         0.04098    0.00084    0.00968   -0.00127
C52   1    0.777401    1.339692    0.658848    11.00000    0.05608    0.02634 =
         0.05768    0.00646    0.01758   -0.01166
AFIX  43
H52   2    0.761563    1.389712    0.621582    11.00000   -1.20000
AFIX   0
C53   1    0.859538    1.347277    0.703577    11.00000    0.07063    0.03632 =
         0.07237   -0.00673    0.01395   -0.03370
AFIX  43
H53   2    0.897829    1.403498    0.697391    11.00000   -1.20000
AFIX   0
C54   1    0.885996    1.274282    0.756699    11.00000    0.06025    0.04596 =
         0.05631   -0.01114    0.00740   -0.03841
AFIX  43
H54   2    0.942425    1.280499    0.787168    11.00000   -1.20000
AFIX   0
C55   1    0.831023    1.190411    0.766830    11.00000    0.03878    0.03224 =
         0.04465   -0.00335    0.00307   -0.02128
C56   1    0.626818    1.252056    0.620122    11.00000    0.04421    0.04922 =
         0.04402    0.01490    0.00018   -0.00783
AFIX 137
H56A  2    0.609348    1.315927    0.588502    11.00000   -1.50000
H56B  2    0.539893    1.254781    0.643921    11.00000   -1.50000
H56C  2    0.671733    1.180542    0.596717    11.00000   -1.50000
AFIX   0
C57   1    0.863333    1.110209    0.825442    11.00000    0.05256    0.06201 =
         0.04847    0.00660   -0.01433   -0.03844
AFIX 137
H57A  2    0.778236    1.107782    0.848645    11.00000   -1.50000
H57B  2    0.909081    1.136694    0.855126    11.00000   -1.50000
H57C  2    0.923675    1.034037    0.810640    11.00000   -1.50000
AFIX  66
MOLE 2
PART 1
C58A  1    0.594889    0.509121   -0.036960    20.50000    0.06344
AFIX  43
H58A  2    0.663626    0.508989   -0.071371    20.50000   -1.20000
AFIX  65
C59A  1    0.460014    0.542197   -0.050031    20.50000    0.06541
AFIX  43
H59A  2    0.436571    0.564672   -0.093375    20.50000   -1.20000
AFIX  65
C60A  1    0.359442    0.542390    0.000318    20.50000    0.09136
AFIX  43
H60A  2    0.267261    0.564997   -0.008616    20.50000   -1.20000
AFIX  65
C61A  1    0.393742    0.509507    0.063738    20.50000    0.08636
AFIX  43
H61A  2    0.325005    0.509639    0.098149    20.50000   -1.20000
AFIX  65
C62A  1    0.528616    0.476431    0.076810    20.50000    0.05783
AFIX  43
H62A  2    0.552059    0.453957    0.120155    20.50000   -1.20000
AFIX  65
C63A  1    0.629190    0.476237    0.026462    20.50000    0.05180
AFIX  43
H63A  2    0.721371    0.453631    0.035396    20.50000   -1.20000
AFIX  66
PART 2
C58B  1    0.576321    0.468192    0.060800   -20.50000    0.10498
AFIX  43
H58B  2    0.638802    0.438853    0.092871   -20.50000   -1.20000
AFIX  65
C59B  1    0.624910    0.465060   -0.005472   -20.50000    0.05155
AFIX  43
H59B  2    0.720600    0.433580   -0.018694   -20.50000   -1.20000
AFIX  65
C60B  1    0.533491    0.507986   -0.052396   -20.50000    0.07804
AFIX  43
H60B  2    0.566701    0.505845   -0.097690   -20.50000   -1.20000
AFIX  65
C61B  1    0.393483    0.554046   -0.033050   -20.50000    0.04422
AFIX  43
H61B  2    0.331003    0.583385   -0.065122   -20.50000   -1.20000
AFIX  65
C62B  1    0.344892    0.557178    0.033221   -20.50000    0.06130
AFIX  43
H62B  2    0.249202    0.588658    0.046442   -20.50000   -1.20000
AFIX  65
C63B  1    0.436309    0.514252    0.080146   -20.50000    0.12163
AFIX  43
H63B  2    0.403099    0.516393    0.125439   -20.50000   -1.20000
AFIX   0
HKLF 4

REM  a1 in P-1
REM R1 =  0.0465 for    8482 Fo > 4sig(Fo)  and  0.0881 for all   14381 data
REM    625 parameters refined using      1 restraints

END

WGHT      0.0357      0.0000

REM Highest difference peak  0.712,  deepest hole -0.496,  1-sigma level  0.059
Q1    1   0.5759  0.8603  0.9199  11.00000  0.05    0.71
Q2    1   1.2019  0.7445  0.8580  11.00000  0.05    0.36
Q3    1   1.1539  0.8905  0.5854  11.00000  0.05    0.35
Q4    1   1.1024  0.6778  0.8720  11.00000  0.05    0.35
Q5    1   0.9167  0.9409  0.6250  11.00000  0.05    0.34
Q6    1   0.6406  0.9516  0.5869  11.00000  0.05    0.33
Q7    1   0.8475  0.9917  0.6450  11.00000  0.05    0.30
Q8    1   1.0553  0.8353  0.5380  11.00000  0.05    0.29
Q9    1   0.9911  0.8536  0.6981  11.00000  0.05    0.29
Q10   1   0.9036  0.7565  0.7007  11.00000  0.05    0.29
Q11   1   0.9980  0.6660  0.5320  11.00000  0.05    0.29
Q12   1   0.5315  1.0126  0.9126  11.00000  0.05    0.29
Q13   1   0.7563  1.1353  1.0012  11.00000  0.05    0.29
Q14   1   0.5989  1.0487  0.9639  11.00000  0.05    0.28
Q15   1   0.8757  0.9217  0.7188  11.00000  0.05    0.28
Q16   1   0.6906  0.9207  0.7726  11.00000  0.05    0.27
Q17   1   0.3018  0.9636  0.7083  11.00000  0.05    0.26
Q18   1   0.4638  1.2107  0.8504  11.00000  0.05    0.26
Q19   1   0.3874  0.5355  0.0380  11.00000  0.05    0.26
Q20   1   0.4938  0.8728  0.6823  11.00000  0.05    0.26
;
_shelx_res_checksum              19643
####################################################################### 
# 
# This file contains crystal structure data downloaded from the 
# Cambridge Structural Database (CSD) hosted by the Cambridge 
# Crystallographic Data Centre (CCDC).
# 
# Full information about CCDC data access policies and citation 
# guidelines are available at http://www.ccdc.cam.ac.uk/access/V1 
# 
# Audit and citation data items may have been added by the CCDC. 
# Please retain this information to preserve the provenance of 
# this file and to allow appropriate attribution of the data. 
# 
#######################################################################

data_ah167d
_database_code_depnum_ccdc_archive 'CCDC 1421416'
_audit_update_record             
;
2015-08-31 deposited with the CCDC.
2015-10-27 downloaded from the CCDC.
;
_audit_creation_method           SHELXL-2013

#==============================================================================

# CHEMICAL DATA

_chemical_name_systematic        
;
 ?
;
_chemical_name_common            ?
_chemical_melting_point          ?
_chemical_formula_moiety         'C62 H68 As N3 P2, 0.54 (C6 H6)'
_chemical_formula_sum            'C65.25 H71.25 As N3 P2'
_chemical_formula_weight         1034.36

loop_
_atom_type_symbol
_atom_type_description
_atom_type_scat_dispersion_real
_atom_type_scat_dispersion_imag
_atom_type_scat_source
C C 0.0033 0.0016 'International Tables Vol C Tables 4.2.6.8 and 6.1.1.4'
H H 0.0000 0.0000 'International Tables Vol C Tables 4.2.6.8 and 6.1.1.4'
N N 0.0061 0.0033 'International Tables Vol C Tables 4.2.6.8 and 6.1.1.4'
P P 0.1023 0.0942 'International Tables Vol C Tables 4.2.6.8 and 6.1.1.4'
As As 0.0499 2.0058 'International Tables Vol C Tables 4.2.6.8 and 6.1.1.4'

#==============================================================================

# CRYSTAL DATA

_space_group_crystal_system      monoclinic
_space_group_IT_number           14
_space_group_name_H-M_alt        'P 21/c'
_space_group_name_Hall           '-P 2ybc'

_shelx_space_group_comment       
;
The symmetry employed for this shelxl refinement is uniquely defined
by the following loop, which should always be used as a source of
symmetry information in preference to the above space-group names.
They are only intended as comments.
;

loop_
_space_group_symop_operation_xyz
'x, y, z'
'-x, y+1/2, -z+1/2'
'-x, -y, -z'
'x, -y-1/2, z-1/2'

_cell_length_a                   24.123(2)
_cell_length_b                   12.4043(9)
_cell_length_c                   39.140(3)
_cell_angle_alpha                90
_cell_angle_beta                 106.871(3)
_cell_angle_gamma                90
_cell_volume                     11207.6(15)
_cell_formula_units_Z            8
_cell_measurement_temperature    173(2)
_cell_measurement_reflns_used    9572
_cell_measurement_theta_min      2.30
_cell_measurement_theta_max      27.78

_exptl_crystal_description       block
_exptl_crystal_colour            yellow
_exptl_crystal_density_meas      ?
_exptl_crystal_density_method    ?
_exptl_crystal_density_diffrn    1.226
_exptl_crystal_F_000             4374
_exptl_transmission_factor_min   ?
_exptl_transmission_factor_max   ?
_exptl_crystal_size_max          0.430
_exptl_crystal_size_mid          0.380
_exptl_crystal_size_min          0.180
_exptl_absorpt_coefficient_mu    0.706
_shelx_estimated_absorpt_T_min   0.751
_shelx_estimated_absorpt_T_max   0.883
_exptl_absorpt_correction_type   multi-scan
_exptl_absorpt_correction_T_min  0.6522
_exptl_absorpt_correction_T_max  0.7465
_exptl_absorpt_process_details   '(SADABS; Sheldrick, 2004)'

#==============================================================================

# EXPERIMENTAL DATA

_exptl_special_details           
;
 ?
;

_diffrn_ambient_temperature      173(2)
_diffrn_radiation_wavelength     0.71073
_diffrn_radiation_type           MoK\a
_diffrn_radiation_source         'sealed tube'
_diffrn_radiation_monochromator  graphite
_diffrn_measurement_device_type  'Bruker Apex Kappa II-CCD-diffractometer'
_diffrn_measurement_method       'phi and omega scans'
_diffrn_detector_area_resol_mean ?
_diffrn_reflns_number            72808
_diffrn_reflns_av_unetI/netI     0.0740
_diffrn_reflns_av_R_equivalents  0.0502
_diffrn_reflns_limit_h_min       -33
_diffrn_reflns_limit_h_max       32
_diffrn_reflns_limit_k_min       -17
_diffrn_reflns_limit_k_max       17
_diffrn_reflns_limit_l_min       -55
_diffrn_reflns_limit_l_max       50
_diffrn_reflns_theta_min         2.581
_diffrn_reflns_theta_max         30.000
_diffrn_reflns_theta_full        25.242
_diffrn_measured_fraction_theta_max 0.952
_diffrn_measured_fraction_theta_full 0.947
_diffrn_reflns_Laue_measured_fraction_max 0.952
_diffrn_reflns_Laue_measured_fraction_full 0.947
_diffrn_reflns_point_group_measured_fraction_max 0.952
_diffrn_reflns_point_group_measured_fraction_full 0.947
_reflns_number_total             31138
_reflns_number_gt                21139
_reflns_threshold_expression     'I > 2\s(I)'
_reflns_Friedel_coverage         0.000
_reflns_Friedel_fraction_max     .
_reflns_Friedel_fraction_full    .

_reflns_special_details          
;
 Reflections were merged by SHELXL according to the crystal
 class for the calculation of statistics and refinement.
 
 _reflns_Friedel_fraction is defined as the number of unique
 Friedel pairs measured divided by the number that would be
 possible theoretically, ignoring centric projections and
 systematic absences.
;

_computing_data_collection       'Bruker Apex V7.51A'
_computing_cell_refinement       'Bruker Apex V7.51A'
_computing_data_reduction        'Bruker SAINT'
_computing_structure_solution    'SHELXS-2013 (Sheldrick, 2013)'
_computing_structure_refinement  'SHELXL-2013 (Sheldrick, 2013)'
_computing_molecular_graphics    'ORTEP-3v2.01 (Farrugia, 1997)'
_computing_publication_material  SHELXL-2013

#==============================================================================

# REFINEMENT DATA 

_refine_special_details          
;
 All H atoms were positioned geometrically and refined using a riding model, 
 with C---H = 0.98 (methyl groups), 0.99\%A (methylene groups), 
 1.00\%A (methine groups) or 0.95 \%A (aryl CH) and with <i>U</i>~iso~(H) = 
 1.5 times <i>U</i>~eq~(C) (methyl groups) or with <i>U</i>~iso~(H) = 1.2 times 
 <i>U</i>~eq~(C) (methylene  groups, aryl CH, methine groups). Torsion angles 
 of all methyl groups were allowed to refine.
 
 Refinement of F^2^ against ALL reflections.  The weighted R-factor wR and
 goodness of fit S are based on F^2^, conventional R-factors R are based
 on F, with F set to zero for negative F^2^. The threshold expression of
 F^2^ > 2\s(F^2^) is used only for calculating R-factors(gt) etc. and is
 not relevant to the choice of reflections for refinement.  R-factors based
 on F^2^ are statistically about twice as large as those based on F, and R-
 factors based on ALL data will be even larger.
;
_refine_ls_structure_factor_coef Fsqd
_refine_ls_matrix_type           full
_refine_ls_weighting_scheme      calc
_refine_ls_weighting_details     
'w=1/[\s^2^(Fo^2^)+(0.0434P)^2^+6.5330P] where P=(Fo^2^+2Fc^2^)/3'
_atom_sites_solution_primary     ?
_atom_sites_solution_secondary   ?
_atom_sites_solution_hydrogens   geom
_refine_ls_hydrogen_treatment    constr
_refine_ls_extinction_method     none
_refine_ls_extinction_coef       .
_refine_ls_number_reflns         31138
_refine_ls_number_parameters     1286
_refine_ls_number_restraints     22
_refine_ls_R_factor_all          0.0897
_refine_ls_R_factor_gt           0.0511
_refine_ls_wR_factor_ref         0.1204
_refine_ls_wR_factor_gt          0.1059
_refine_ls_goodness_of_fit_ref   1.005
_refine_ls_restrained_S_all      1.005
_refine_ls_shift/su_max          0.002
_refine_ls_shift/su_mean         0.000

#==============================================================================

# ATOMIC COORDINATES AND DISPLACEMENT PARAMETERS

loop_
_atom_site_label
_atom_site_type_symbol
_atom_site_fract_x
_atom_site_fract_y
_atom_site_fract_z
_atom_site_U_iso_or_equiv
_atom_site_adp_type
_atom_site_occupancy
_atom_site_site_symmetry_order
_atom_site_calc_flag
_atom_site_refinement_flags_posn
_atom_site_refinement_flags_adp
_atom_site_refinement_flags_occupancy
_atom_site_disorder_assembly
_atom_site_disorder_group
As1 As 0.62223(2) 0.04628(2) 0.42511(2) 0.02054(5) Uani 1 1 d . . . . .
P1 P 0.65753(3) 0.03413(4) 0.35993(2) 0.02163(12) Uani 1 1 d . . . . .
P2 P 0.67716(3) -0.13032(5) 0.38689(2) 0.02616(13) Uani 1 1 d . . . . .
N1 N 0.66871(8) 0.10915(14) 0.39885(4) 0.0208(4) Uani 1 1 d . . . . .
N2 N 0.58182(8) 0.03429(14) 0.35063(4) 0.0217(4) Uani 1 1 d . . . . .
N3 N 0.50539(9) 0.00855(15) 0.37517(5) 0.0267(4) Uani 1 1 d . . . . .
C1 C 0.72467(10) 0.14675(17) 0.42006(6) 0.0230(5) Uani 1 1 d . . . . .
C2 C 0.72660(11) 0.22306(18) 0.44751(6) 0.0264(5) Uani 1 1 d . . . . .
C3 C 0.77992(12) 0.2554(2) 0.47007(7) 0.0379(6) Uani 1 1 d . . . . .
H3 H 0.7806 0.3045 0.4888 0.045 Uiso 1 1 calc R U . . .
C4 C 0.83108(13) 0.2193(3) 0.46628(8) 0.0495(8) Uani 1 1 d . . . . .
H4 H 0.8669 0.2409 0.4825 0.059 Uiso 1 1 calc R U . . .
C5 C 0.82978(12) 0.1507(2) 0.43837(7) 0.0428(7) Uani 1 1 d . . . . .
H5 H 0.8653 0.1279 0.4348 0.051 Uiso 1 1 calc R U . . .
C6 C 0.77757(11) 0.11355(19) 0.41511(6) 0.0280(5) Uani 1 1 d . . . . .
C7 C 0.67555(11) 0.28443(18) 0.45188(6) 0.0271(5) Uani 1 1 d . . . . .
C8 C 0.65281(12) 0.36826(19) 0.42802(7) 0.0326(6) Uani 1 1 d . . . . .
C9 C 0.61010(13) 0.4340(2) 0.43397(8) 0.0411(7) Uani 1 1 d . . . . .
H9 H 0.5937 0.4888 0.4171 0.049 Uiso 1 1 calc R U . . .
C10 C 0.59074(13) 0.4223(2) 0.46364(8) 0.0424(7) Uani 1 1 d . . . . .
C11 C 0.61529(13) 0.3423(2) 0.48792(7) 0.0412(7) Uani 1 1 d . . . . .
H11 H 0.6027 0.3342 0.5086 0.049 Uiso 1 1 calc R U . . .
C12 C 0.65810(11) 0.27299(19) 0.48294(6) 0.0313(5) Uani 1 1 d . . . . .
C13 C 0.67624(15) 0.3915(2) 0.39715(8) 0.0488(8) Uani 1 1 d . . . . .
H13A H 0.6709 0.3282 0.3816 0.073 Uiso 1 1 calc R U . . .
H13B H 0.7176 0.4085 0.4062 0.073 Uiso 1 1 calc R U . . .
H13C H 0.6555 0.4531 0.3836 0.073 Uiso 1 1 calc R U . . .
C14 C 0.54325(16) 0.4940(3) 0.46889(10) 0.0647(10) Uani 1 1 d . . . . .
H14A H 0.5596 0.5446 0.4885 0.097 Uiso 1 1 calc R U . . .
H14B H 0.5136 0.4496 0.4747 0.097 Uiso 1 1 calc R U . . .
H14C H 0.5257 0.5344 0.4469 0.097 Uiso 1 1 calc R U . . .
C15 C 0.68330(14) 0.1880(2) 0.51038(7) 0.0416(7) Uani 1 1 d . . . . .
H15A H 0.6541 0.1653 0.5218 0.062 Uiso 1 1 calc R U . . .
H15B H 0.7170 0.2174 0.5284 0.062 Uiso 1 1 calc R U . . .
H15C H 0.6952 0.1258 0.4988 0.062 Uiso 1 1 calc R U . . .
C16 C 0.78577(10) 0.04366(19) 0.38555(6) 0.0267(5) Uani 1 1 d . . . . .
C17 C 0.80812(10) -0.0612(2) 0.39328(6) 0.0290(5) Uani 1 1 d . . . . .
C18 C 0.82317(11) -0.1182(2) 0.36678(7) 0.0354(6) Uani 1 1 d . . . . .
H18 H 0.8370 -0.1899 0.3716 0.043 Uiso 1 1 calc R U . . .
C19 C 0.81884(12) -0.0747(2) 0.33362(7) 0.0387(6) Uani 1 1 d . . . . .
C20 C 0.79767(12) 0.0285(2) 0.32677(7) 0.0380(6) Uani 1 1 d . . . . .
H20 H 0.7942 0.0593 0.3040 0.046 Uiso 1 1 calc R U . . .
C21 C 0.78126(11) 0.0894(2) 0.35201(7) 0.0316(5) Uani 1 1 d . . . . .
C22 C 0.81947(13) -0.1103(2) 0.43009(7) 0.0410(6) Uani 1 1 d . . . . .
H22A H 0.7922 -0.0800 0.4419 0.061 Uiso 1 1 calc R U . . .
H22B H 0.8592 -0.0939 0.4443 0.061 Uiso 1 1 calc R U . . .
H22C H 0.8143 -0.1886 0.4279 0.061 Uiso 1 1 calc R U . . .
C23 C 0.84009(15) -0.1371(3) 0.30649(8) 0.0595(9) Uani 1 1 d . . . . .
H23A H 0.8325 -0.2141 0.3085 0.089 Uiso 1 1 calc R U . . .
H23B H 0.8818 -0.1255 0.3111 0.089 Uiso 1 1 calc R U . . .
H23C H 0.8197 -0.1119 0.2824 0.089 Uiso 1 1 calc R U . . .
C24 C 0.76144(14) 0.2047(2) 0.34371(8) 0.0454(7) Uani 1 1 d . . . . .
H24A H 0.7888 0.2535 0.3599 0.068 Uiso 1 1 calc R U . . .
H24B H 0.7229 0.2137 0.3469 0.068 Uiso 1 1 calc R U . . .
H24C H 0.7598 0.2215 0.3190 0.068 Uiso 1 1 calc R U . . .
C25 C 0.54575(10) 0.02895(18) 0.31384(6) 0.0252(5) Uani 1 1 d . . . . .
C26 C 0.55535(11) -0.05249(19) 0.29105(6) 0.0281(5) Uani 1 1 d . . . . .
C27 C 0.52161(13) -0.0529(2) 0.25544(6) 0.0393(6) Uani 1 1 d . . . . .
H27 H 0.5280 -0.1074 0.2399 0.047 Uiso 1 1 calc R U . . .
C28 C 0.47955(14) 0.0230(2) 0.24212(7) 0.0454(7) Uani 1 1 d . . . . .
H28 H 0.4575 0.0216 0.2177 0.054 Uiso 1 1 calc R U . . .
C29 C 0.46959(13) 0.1017(2) 0.26477(7) 0.0395(6) Uani 1 1 d . . . . .
H29 H 0.4398 0.1531 0.2557 0.047 Uiso 1 1 calc R U . . .
C30 C 0.50240(11) 0.10710(19) 0.30053(6) 0.0304(5) Uani 1 1 d . . . . .
C31 C 0.59889(11) -0.14145(19) 0.30149(6) 0.0280(5) Uani 1 1 d . . . . .
C32 C 0.58706(11) -0.23243(19) 0.31960(6) 0.0301(5) Uani 1 1 d . . . . .
C33 C 0.62482(12) -0.3200(2) 0.32524(7) 0.0352(6) Uani 1 1 d . . . . .
H33 H 0.6168 -0.3813 0.3375 0.042 Uiso 1 1 calc R U . . .
C34 C 0.67337(14) -0.3206(2) 0.31356(7) 0.0433(7) Uani 1 1 d . . . . .
C35 C 0.68404(13) -0.2310(2) 0.29539(7) 0.0428(7) Uani 1 1 d . . . . .
H35 H 0.7174 -0.2304 0.2872 0.051 Uiso 1 1 calc R U . . .
C36 C 0.64734(12) -0.1415(2) 0.28870(6) 0.0347(6) Uani 1 1 d . . . . .
C37 C 0.53507(13) -0.2374(2) 0.33300(8) 0.0460(7) Uani 1 1 d . . . . .
H37A H 0.5356 -0.1761 0.3489 0.069 Uiso 1 1 calc R U . . .
H37B H 0.5357 -0.3048 0.3461 0.069 Uiso 1 1 calc R U . . .
H37C H 0.4998 -0.2345 0.3128 0.069 Uiso 1 1 calc R U . . .
C38 C 0.71419(19) -0.4157(3) 0.32113(11) 0.0813(13) Uani 1 1 d . . . . .
H38A H 0.7009 -0.4696 0.3022 0.122 Uiso 1 1 calc R U . . .
H38B H 0.7149 -0.4478 0.3441 0.122 Uiso 1 1 calc R U . . .
H38C H 0.7532 -0.3915 0.3220 0.122 Uiso 1 1 calc R U . . .
C39 C 0.66033(15) -0.0484(2) 0.26725(8) 0.0480(7) Uani 1 1 d . . . . .
H39A H 0.6569 0.0197 0.2792 0.072 Uiso 1 1 calc R U . . .
H39B H 0.6327 -0.0489 0.2433 0.072 Uiso 1 1 calc R U . . .
H39C H 0.6998 -0.0556 0.2654 0.072 Uiso 1 1 calc R U . . .
C40 C 0.48910(11) 0.20196(19) 0.32064(6) 0.0306(5) Uani 1 1 d . . . . .
C41 C 0.52743(12) 0.2902(2) 0.32712(6) 0.0333(6) Uani 1 1 d . . . . .
C42 C 0.51121(14) 0.3840(2) 0.34159(7) 0.0396(7) Uani 1 1 d . . . . .
H42 H 0.5371 0.4436 0.3463 0.048 Uiso 1 1 calc R U . . .
C43 C 0.45915(14) 0.3935(2) 0.34926(7) 0.0439(7) Uani 1 1 d . . . . .
C44 C 0.42164(14) 0.3059(2) 0.34213(7) 0.0439(7) Uani 1 1 d . . . . .
H44 H 0.3854 0.3112 0.3470 0.053 Uiso 1 1 calc R U . . .
C45 C 0.43596(12) 0.2100(2) 0.32789(7) 0.0374(6) Uani 1 1 d . . . . .
C46 C 0.58201(14) 0.2871(2) 0.31632(8) 0.0452(7) Uani 1 1 d . . . . .
H46A H 0.6096 0.2375 0.3320 0.068 Uiso 1 1 calc R U . . .
H46B H 0.5989 0.3595 0.3183 0.068 Uiso 1 1 calc R U . . .
H46C H 0.5733 0.2623 0.2915 0.068 Uiso 1 1 calc R U . . .
C47 C 0.44260(18) 0.4963(3) 0.36484(9) 0.0649(10) Uani 1 1 d . . . . .
H47A H 0.4771 0.5276 0.3817 0.097 Uiso 1 1 calc R U . . .
H47B H 0.4137 0.4799 0.3773 0.097 Uiso 1 1 calc R U . . .
H47C H 0.4263 0.5479 0.3456 0.097 Uiso 1 1 calc R U . . .
C48 C 0.39274(13) 0.1186(2) 0.32015(9) 0.0506(8) Uani 1 1 d . . . . .
H48A H 0.3669 0.1259 0.3353 0.076 Uiso 1 1 calc R U . . .
H48B H 0.4134 0.0497 0.3252 0.076 Uiso 1 1 calc R U . . .
H48C H 0.3699 0.1210 0.2950 0.076 Uiso 1 1 calc R U . . .
C49 C 0.55868(10) 0.02732(16) 0.37925(6) 0.0216(4) Uani 1 1 d . . . . .
C50 C 0.48263(10) 0.0088(2) 0.40466(6) 0.0286(5) Uani 1 1 d . . . . .
C51 C 0.45122(11) -0.0832(2) 0.40964(7) 0.0360(6) Uani 1 1 d . . . . .
C52 C 0.42989(13) -0.0874(2) 0.43878(8) 0.0458(7) Uani 1 1 d . . . . .
H52 H 0.4095 -0.1498 0.4425 0.055 Uiso 1 1 calc R U . . .
C53 C 0.43757(14) -0.0028(3) 0.46262(8) 0.0479(7) Uani 1 1 d . . . . .
H53 H 0.4241 -0.0080 0.4831 0.057 Uiso 1 1 calc R U . . .
C54 C 0.46495(12) 0.0888(2) 0.45637(7) 0.0391(6) Uani 1 1 d . . . . .
H54 H 0.4691 0.1476 0.4725 0.047 Uiso 1 1 calc R U . . .
C55 C 0.48680(11) 0.0986(2) 0.42736(6) 0.0302(5) Uani 1 1 d . . . . .
C56 C 0.44055(14) -0.1752(2) 0.38344(9) 0.0498(8) Uani 1 1 d . . . . .
H56A H 0.4759 -0.2183 0.3875 0.075 Uiso 1 1 calc R U . . .
H56B H 0.4296 -0.1466 0.3591 0.075 Uiso 1 1 calc R U . . .
H56C H 0.4092 -0.2206 0.3867 0.075 Uiso 1 1 calc R U . . .
C57 C 0.51213(12) 0.20487(19) 0.42066(7) 0.0345(6) Uani 1 1 d . . . . .
H57A H 0.5174 0.2045 0.3968 0.041 Uiso 1 1 calc R U . . .
H57B H 0.5497 0.2158 0.4386 0.041 Uiso 1 1 calc R U . . .
H57C H 0.4858 0.2634 0.4223 0.041 Uiso 1 1 calc R U . . .
C58 C 0.65177(10) -0.10229(17) 0.42138(6) 0.0248(5) Uani 1 1 d . . . . .
C59 C 0.65042(11) -0.18007(19) 0.45157(6) 0.0320(5) Uani 1 1 d . . . . .
C60 C 0.69182(14) -0.1385(2) 0.48670(7) 0.0433(7) Uani 1 1 d . . . . .
H60A H 0.6914 -0.1880 0.5061 0.065 Uiso 1 1 calc R U . . .
H60B H 0.6793 -0.0667 0.4919 0.065 Uiso 1 1 calc R U . . .
H60C H 0.7312 -0.1341 0.4844 0.065 Uiso 1 1 calc R U . . .
C61 C 0.66981(15) -0.2931(2) 0.44408(8) 0.0486(8) Uani 1 1 d . . . . .
H61A H 0.6682 -0.3419 0.4635 0.073 Uiso 1 1 calc R U . . .
H61B H 0.7096 -0.2899 0.4425 0.073 Uiso 1 1 calc R U . . .
H61C H 0.6440 -0.3199 0.4215 0.073 Uiso 1 1 calc R U . . .
C62 C 0.58908(13) -0.1858(3) 0.45533(8) 0.0494(8) Uani 1 1 d . . . . .
H62A H 0.5763 -0.1132 0.4594 0.074 Uiso 1 1 calc R U . . .
H62B H 0.5890 -0.2322 0.4756 0.074 Uiso 1 1 calc R U . . .
H62C H 0.5627 -0.2155 0.4334 0.074 Uiso 1 1 calc R U . . .
As2 As 0.14881(2) 0.28501(2) 0.40926(2) 0.02098(5) Uani 1 1 d . . . . .
P3 P 0.04619(3) 0.38927(4) 0.36280(2) 0.02139(12) Uani 1 1 d . . . . .
P4 P 0.05969(3) 0.46189(5) 0.41791(2) 0.02423(12) Uani 1 1 d . . . . .
N4 N 0.07459(8) 0.26346(14) 0.37659(5) 0.0224(4) Uani 1 1 d . . . . .
N5 N 0.10952(8) 0.43718(14) 0.35475(5) 0.0206(4) Uani 1 1 d . . . . .
N6 N 0.21029(8) 0.44149(14) 0.37518(5) 0.0234(4) Uani 1 1 d . . . . .
C63 C 0.03869(10) 0.17213(17) 0.37807(6) 0.0250(5) Uani 1 1 d . . . . .
C64 C -0.01944(10) 0.18339(18) 0.37821(6) 0.0278(5) Uani 1 1 d . . . . .
C65 C -0.05419(12) 0.0921(2) 0.37627(8) 0.0400(6) Uani 1 1 d . . . . .
H65 H -0.0937 0.1009 0.3754 0.048 Uiso 1 1 calc R U . . .
C66 C -0.03247(13) -0.0102(2) 0.37558(9) 0.0474(7) Uani 1 1 d . . . . .
H66 H -0.0567 -0.0714 0.3742 0.057 Uiso 1 1 calc R U . . .
C67 C 0.02423(12) -0.0223(2) 0.37693(8) 0.0395(6) Uani 1 1 d . . . . .
H67 H 0.0395 -0.0930 0.3772 0.047 Uiso 1 1 calc R U . . .
C68 C 0.06084(10) 0.06611(18) 0.37791(6) 0.0281(5) Uani 1 1 d . . . . .
C69 C -0.04904(10) 0.28583(18) 0.38348(6) 0.0265(5) Uani 1 1 d . . . . .
C70 C -0.04586(11) 0.3175(2) 0.41833(6) 0.0314(5) Uani 1 1 d . . . . .
C71 C -0.07913(12) 0.4034(2) 0.42383(7) 0.0382(6) Uani 1 1 d . . . . .
H71 H -0.0758 0.4258 0.4476 0.046 Uiso 1 1 calc R U . . .
C72 C -0.11686(12) 0.4571(2) 0.39584(8) 0.0403(6) Uani 1 1 d . . . . .
C73 C -0.12091(12) 0.4236(2) 0.36125(7) 0.0370(6) Uani 1 1 d . . . . .
H73 H -0.1469 0.4599 0.3417 0.044 Uiso 1 1 calc R U . . .
C74 C -0.08802(11) 0.3387(2) 0.35458(6) 0.0308(5) Uani 1 1 d . . . . .
C75 C -0.00899(13) 0.2560(2) 0.45025(7) 0.0430(7) Uani 1 1 d . . . . .
H75A H -0.0287 0.1889 0.4531 0.065 Uiso 1 1 calc R U . . .
H75B H -0.0029 0.3001 0.4718 0.065 Uiso 1 1 calc R U . . .
H75C H 0.0285 0.2390 0.4466 0.065 Uiso 1 1 calc R U . . .
C76 C -0.15363(16) 0.5489(3) 0.40280(10) 0.0606(9) Uani 1 1 d . . . . .
H76A H -0.1665 0.5941 0.3814 0.091 Uiso 1 1 calc R U . . .
H76B H -0.1307 0.5925 0.4228 0.091 Uiso 1 1 calc R U . . .
H76C H -0.1875 0.5196 0.4087 0.091 Uiso 1 1 calc R U . . .
C77 C -0.09630(13) 0.3017(2) 0.31676(7) 0.0415(7) Uani 1 1 d . . . . .
H77A H -0.1201 0.3543 0.3002 0.062 Uiso 1 1 calc R U . . .
H77B H -0.1157 0.2314 0.3132 0.062 Uiso 1 1 calc R U . . .
H77C H -0.0585 0.2953 0.3123 0.062 Uiso 1 1 calc R U . . .
C78A C 0.1200(3) 0.0336(8) 0.3751(3) 0.0306(7) Uani 0.429(8) 1 d DG . P A 1
C79A C 0.1246(2) 0.0154(7) 0.3410(2) 0.0324(7) Uani 0.429(8) 1 d DG . P A 1
C80A C 0.1747(3) -0.0307(5) 0.33662(17) 0.0322(7) Uani 0.429(8) 1 d DG . P A 1
H80A H 0.1778 -0.0431 0.3133 0.039 Uiso 0.429(8) 1 calc R U P A 1
C81A C 0.2200(2) -0.0586(4) 0.3664(2) 0.0306(7) Uani 0.429(8) 1 d DG . P A 1
C82A C 0.2154(3) -0.0404(5) 0.40045(18) 0.0324(7) Uani 0.429(8) 1 d DG . P A 1
H82A H 0.2464 -0.0594 0.4208 0.039 Uiso 0.429(8) 1 calc R U P A 1
C83A C 0.1653(4) 0.0057(7) 0.4048(2) 0.0322(7) Uani 0.429(8) 1 d DG . P A 1
C84A C 0.0739(7) 0.037(2) 0.3085(4) 0.0415(16) Uani 0.429(8) 1 d D . P A 1
H84A H 0.0817 0.0055 0.2873 0.062 Uiso 0.429(8) 1 calc R U P A 1
H84B H 0.0682 0.1148 0.3051 0.062 Uiso 0.429(8) 1 calc R U P A 1
H84C H 0.0389 0.0041 0.3118 0.062 Uiso 0.429(8) 1 calc R U P A 1
C85A C 0.2773(4) -0.1078(16) 0.3640(4) 0.070(3) Uani 0.429(8) 1 d D . P A 1
H85A H 0.2733 -0.1293 0.3393 0.104 Uiso 0.429(8) 1 calc R U P A 1
H85B H 0.2868 -0.1712 0.3796 0.104 Uiso 0.429(8) 1 calc R U P A 1
H85C H 0.3084 -0.0543 0.3716 0.104 Uiso 0.429(8) 1 calc R U P A 1
C86A C 0.1589(9) 0.017(2) 0.4420(3) 0.0439(16) Uani 0.429(8) 1 d D . P A 1
H86A H 0.1249 0.0611 0.4411 0.066 Uiso 0.429(8) 1 calc R U P A 1
H86B H 0.1936 0.0508 0.4577 0.066 Uiso 0.429(8) 1 calc R U P A 1
H86C H 0.1539 -0.0550 0.4513 0.066 Uiso 0.429(8) 1 calc R U P A 1
C78B C 0.1207(2) 0.0320(6) 0.3792(2) 0.0306(7) Uani 0.571(8) 1 d DG . P A 2
C79B C 0.13302(19) 0.0074(5) 0.34757(18) 0.0324(7) Uani 0.571(8) 1 d DG . P A 2
C80B C 0.18636(19) -0.0370(3) 0.34851(15) 0.0322(7) Uani 0.571(8) 1 d DG . P A
2
H80B H 0.1948 -0.0539 0.3269 0.039 Uiso 0.571(8) 1 calc R U P A 2
C81B C 0.22735(14) -0.0566(3) 0.38109(16) 0.0306(7) Uani 0.571(8) 1 d DG . P A
2
C82B C 0.2150(2) -0.0319(3) 0.41275(15) 0.0324(7) Uani 0.571(8) 1 d DG . P A 2
H82B H 0.2430 -0.0454 0.4350 0.039 Uiso 0.571(8) 1 calc R U P A 2
C83B C 0.1617(3) 0.0124(5) 0.41182(18) 0.0322(7) Uani 0.571(8) 1 d DG . P A 2
C84B C 0.0868(5) 0.0195(15) 0.3120(3) 0.0415(16) Uani 0.571(8) 1 d D . P A 2
H84D H 0.1036 0.0036 0.2925 0.062 Uiso 0.571(8) 1 calc R U P A 2
H84E H 0.0720 0.0935 0.3095 0.062 Uiso 0.571(8) 1 calc R U P A 2
H84F H 0.0550 -0.0308 0.3109 0.062 Uiso 0.571(8) 1 calc R U P A 2
C85B C 0.2875(3) -0.0978(11) 0.3814(3) 0.070(3) Uani 0.571(8) 1 d D . P A 2
H85D H 0.2906 -0.0977 0.3570 0.104 Uiso 0.571(8) 1 calc R U P A 2
H85E H 0.2929 -0.1713 0.3910 0.104 Uiso 0.571(8) 1 calc R U P A 2
H85F H 0.3173 -0.0506 0.3964 0.104 Uiso 0.571(8) 1 calc R U P A 2
C86B C 0.1479(6) 0.0234(15) 0.4470(3) 0.0439(16) Uani 0.571(8) 1 d D . P A 2
H86D H 0.1349 0.0971 0.4494 0.066 Uiso 0.571(8) 1 calc R U P A 2
H86E H 0.1827 0.0077 0.4667 0.066 Uiso 0.571(8) 1 calc R U P A 2
H86F H 0.1172 -0.0275 0.4476 0.066 Uiso 0.571(8) 1 calc R U P A 2
C87 C 0.10702(10) 0.52307(17) 0.32903(6) 0.0245(5) Uani 1 1 d . . . . .
C88 C 0.12959(11) 0.50544(19) 0.30016(6) 0.0304(5) Uani 1 1 d . . . . .
C89 C 0.12658(13) 0.5881(2) 0.27559(7) 0.0421(7) Uani 1 1 d . . . . .
H89 H 0.1420 0.5767 0.2561 0.051 Uiso 1 1 calc R U . . .
C90 C 0.10155(15) 0.6864(2) 0.27896(8) 0.0495(8) Uani 1 1 d . . . . .
H90 H 0.0997 0.7420 0.2620 0.059 Uiso 1 1 calc R U . . .
C91 C 0.07941(13) 0.7028(2) 0.30715(7) 0.0414(7) Uani 1 1 d . . . . .
H91 H 0.0623 0.7703 0.3094 0.050 Uiso 1 1 calc R U . . .
C92 C 0.08139(11) 0.62252(18) 0.33256(6) 0.0287(5) Uani 1 1 d . . . . .
C93 C 0.15470(12) 0.4006(2) 0.29250(6) 0.0309(5) Uani 1 1 d . . . . .
C94 C 0.21416(12) 0.3927(2) 0.29563(6) 0.0352(6) Uani 1 1 d . . . . .
C95 C 0.23586(13) 0.2969(2) 0.28583(7) 0.0404(6) Uani 1 1 d . . . . .
H95 H 0.2761 0.2912 0.2883 0.048 Uiso 1 1 calc R U . . .
C96 C 0.20023(14) 0.2102(2) 0.27269(7) 0.0420(7) Uani 1 1 d . . . . .
C97 C 0.14164(14) 0.2203(2) 0.26869(6) 0.0400(6) Uani 1 1 d . . . . .
H97 H 0.1167 0.1616 0.2591 0.048 Uiso 1 1 calc R U . . .
C98 C 0.11783(12) 0.3143(2) 0.27830(6) 0.0334(6) Uani 1 1 d . . . . .
C99 C 0.25526(13) 0.4855(2) 0.30814(8) 0.0465(7) Uani 1 1 d . . . . .
H99A H 0.2575 0.5281 0.2875 0.070 Uiso 1 1 calc R U . . .
H99B H 0.2938 0.4576 0.3207 0.070 Uiso 1 1 calc R U . . .
H99C H 0.2413 0.5310 0.3243 0.070 Uiso 1 1 calc R U . . .
C100 C 0.22464(18) 0.1061(3) 0.26298(9) 0.0618(10) Uani 1 1 d . . . . .
H10A H 0.1942 0.0673 0.2451 0.093 Uiso 1 1 calc R U . . .
H10B H 0.2388 0.0613 0.2844 0.093 Uiso 1 1 calc R U . . .
H10C H 0.2567 0.1222 0.2531 0.093 Uiso 1 1 calc R U . . .
C101 C 0.05320(13) 0.3235(2) 0.27153(7) 0.0444(7) Uani 1 1 d . . . . .
H10D H 0.0396 0.3915 0.2592 0.067 Uiso 1 1 calc R U . . .
H10E H 0.0440 0.3221 0.2943 0.067 Uiso 1 1 calc R U . . .
H10F H 0.0340 0.2630 0.2567 0.067 Uiso 1 1 calc R U . . .
C102 C 0.05548(11) 0.65183(17) 0.36177(6) 0.0279(5) Uani 1 1 d . . . . .
C103 C 0.09124(12) 0.69121(17) 0.39443(7) 0.0322(6) Uani 1 1 d . . . . .
C104 C 0.06589(14) 0.7277(2) 0.42007(7) 0.0405(7) Uani 1 1 d . . . . .
H104 H 0.0901 0.7549 0.4420 0.049 Uiso 1 1 calc R U . . .
C105 C 0.00678(15) 0.7256(2) 0.41454(7) 0.0461(7) Uani 1 1 d . . . . .
C106 C -0.02783(13) 0.6877(2) 0.38198(7) 0.0406(6) Uani 1 1 d . . . . .
H106 H -0.0686 0.6858 0.3778 0.049 Uiso 1 1 calc R U . . .
C107 C -0.00470(12) 0.65229(19) 0.35514(7) 0.0328(6) Uani 1 1 d . . . . .
C108 C 0.15524(13) 0.6936(2) 0.40158(8) 0.0442(7) Uani 1 1 d . . . . .
H10G H 0.1693 0.6208 0.3990 0.066 Uiso 1 1 calc R U . . .
H10H H 0.1733 0.7194 0.4259 0.066 Uiso 1 1 calc R U . . .
H10I H 0.1653 0.7420 0.3845 0.066 Uiso 1 1 calc R U . . .
C109 C -0.0194(2) 0.7610(4) 0.44332(9) 0.0809(13) Uani 1 1 d . . . . .
H10J H -0.0556 0.7998 0.4325 0.121 Uiso 1 1 calc R U . . .
H10K H 0.0078 0.8086 0.4601 0.121 Uiso 1 1 calc R U . . .
H10L H -0.0273 0.6976 0.4561 0.121 Uiso 1 1 calc R U . . .
C110 C -0.04473(13) 0.6172(2) 0.31962(7) 0.0428(7) Uani 1 1 d . . . . .
H11A H -0.0458 0.6729 0.3017 0.064 Uiso 1 1 calc R U . . .
H11B H -0.0838 0.6064 0.3218 0.064 Uiso 1 1 calc R U . . .
H11C H -0.0306 0.5495 0.3123 0.064 Uiso 1 1 calc R U . . .
C111 C 0.16276(10) 0.40039(16) 0.37651(5) 0.0205(4) Uani 1 1 d . . . . .
C112 C 0.26478(10) 0.40094(18) 0.39515(6) 0.0248(5) Uani 1 1 d . . . . .
C113 C 0.28101(11) 0.29232(18) 0.39377(6) 0.0282(5) Uani 1 1 d . . . . .
C114 C 0.33523(12) 0.2600(2) 0.41548(7) 0.0394(6) Uani 1 1 d . . . . .
H114 H 0.3460 0.1863 0.4158 0.047 Uiso 1 1 calc R U . . .
C115 C 0.37344(13) 0.3328(3) 0.43646(8) 0.0481(8) Uani 1 1 d . . . . .
H115 H 0.4095 0.3088 0.4517 0.058 Uiso 1 1 calc R U . . .
C116 C 0.35914(12) 0.4400(2) 0.43519(8) 0.0430(7) Uani 1 1 d . . . . .
H116 H 0.3863 0.4902 0.4490 0.052 Uiso 1 1 calc R U . . .
C117 C 0.30571(11) 0.4767(2) 0.41406(7) 0.0317(5) Uani 1 1 d . . . . .
C118 C 0.24374(12) 0.21080(19) 0.36915(6) 0.0317(5) Uani 1 1 d . . . . .
H11D H 0.2127 0.2480 0.3512 0.048 Uiso 1 1 calc R U . . .
H11E H 0.2267 0.1616 0.3830 0.048 Uiso 1 1 calc R U . . .
H11F H 0.2674 0.1696 0.3572 0.048 Uiso 1 1 calc R U . . .
C119 C 0.29285(13) 0.5956(2) 0.41207(8) 0.0431(7) Uani 1 1 d . . . . .
H11G H 0.2686 0.6139 0.3880 0.065 Uiso 1 1 calc R U . . .
H11H H 0.3292 0.6361 0.4174 0.065 Uiso 1 1 calc R U . . .
H11I H 0.2723 0.6142 0.4295 0.065 Uiso 1 1 calc R U . . .
C120 C 0.12073(10) 0.39512(17) 0.43753(6) 0.0240(5) Uani 1 1 d . . . . .
C121 C 0.15766(11) 0.41343(19) 0.47611(6) 0.0284(5) Uani 1 1 d . . . . .
C122 C 0.21885(12) 0.4463(2) 0.47608(7) 0.0419(7) Uani 1 1 d . . . . .
H12A H 0.2358 0.3890 0.4651 0.063 Uiso 1 1 calc R U . . .
H12B H 0.2429 0.4576 0.5007 0.063 Uiso 1 1 calc R U . . .
H12C H 0.2170 0.5132 0.4625 0.063 Uiso 1 1 calc R U . . .
C123 C 0.13182(14) 0.5020(2) 0.49390(7) 0.0425(7) Uani 1 1 d . . . . .
H12D H 0.1287 0.5688 0.4801 0.064 Uiso 1 1 calc R U . . .
H12E H 0.1569 0.5141 0.5182 0.064 Uiso 1 1 calc R U . . .
H12F H 0.0933 0.4800 0.4948 0.064 Uiso 1 1 calc R U . . .
C124 C 0.16082(13) 0.3088(2) 0.49775(7) 0.0405(7) Uani 1 1 d . . . . .
H12G H 0.1218 0.2883 0.4982 0.061 Uiso 1 1 calc R U . . .
H12H H 0.1854 0.3204 0.5222 0.061 Uiso 1 1 calc R U . . .
H12I H 0.1773 0.2511 0.4866 0.061 Uiso 1 1 calc R U . . .
C125 C 0.2702(5) 0.8421(9) 0.2403(3) 0.0987(16) Uiso 0.297(3) 1 d G . P B 1
H125 H 0.2516 0.8788 0.2188 0.118 Uiso 0.297(3) 1 calc R U P B 1
C126 C 0.3287(5) 0.8162(9) 0.2484(3) 0.0987(16) Uiso 0.297(3) 1 d G . P B 1
H126 H 0.3500 0.8352 0.2323 0.118 Uiso 0.297(3) 1 calc R U P B 1
C127 C 0.3560(4) 0.7625(10) 0.2800(3) 0.0987(16) Uiso 0.297(3) 1 d G . P B 1
H127 H 0.3959 0.7448 0.2855 0.118 Uiso 0.297(3) 1 calc R U P B 1
C128 C 0.3248(5) 0.7347(10) 0.3035(3) 0.0987(16) Uiso 0.297(3) 1 d G . P B 1
H128 H 0.3435 0.6980 0.3250 0.118 Uiso 0.297(3) 1 calc R U P B 1
C129 C 0.2664(5) 0.7606(10) 0.2954(3) 0.0987(16) Uiso 0.297(3) 1 d G . P B 1
H129 H 0.2451 0.7416 0.3115 0.118 Uiso 0.297(3) 1 calc R U P B 1
C130 C 0.2391(4) 0.8143(10) 0.2639(3) 0.0987(16) Uiso 0.297(3) 1 d G . P B 1
H130 H 0.1992 0.8321 0.2583 0.118 Uiso 0.297(3) 1 calc R U P B 1
C143 C 0.2789(5) 0.8646(9) 0.2451(3) 0.0987(16) Uiso 0.328(3) 1 d G . P C 2
H143 H 0.2498 0.9034 0.2279 0.118 Uiso 0.328(3) 1 calc R U P C 2
C144 C 0.3370(6) 0.8805(9) 0.2476(3) 0.0987(16) Uiso 0.328(3) 1 d G . P C 2
H144 H 0.3476 0.9302 0.2321 0.118 Uiso 0.328(3) 1 calc R U P C 2
C145 C 0.3795(4) 0.8237(10) 0.2727(3) 0.0987(16) Uiso 0.328(3) 1 d G . P C 2
H145 H 0.4192 0.8346 0.2744 0.118 Uiso 0.328(3) 1 calc R U P C 2
C146 C 0.3640(5) 0.7511(9) 0.2954(3) 0.0987(16) Uiso 0.328(3) 1 d G . P C 2
H146 H 0.3931 0.7123 0.3126 0.118 Uiso 0.328(3) 1 calc R U P C 2
C147 C 0.3059(5) 0.7352(9) 0.2929(3) 0.0987(16) Uiso 0.328(3) 1 d G . P C 2
H147 H 0.2953 0.6855 0.3084 0.118 Uiso 0.328(3) 1 calc R U P C 2
C148 C 0.2634(4) 0.7919(10) 0.2678(3) 0.0987(16) Uiso 0.328(3) 1 d G . P C 2
H148 H 0.2237 0.7811 0.2661 0.118 Uiso 0.328(3) 1 calc R U P C 2
C131 C 0.2772(5) 0.8454(10) 0.2547(4) 0.102(3) Uiso 0.284(3) 1 d G . P D 3
H131 H 0.2414 0.8826 0.2463 0.122 Uiso 0.284(3) 1 calc R U P D 3
C132 C 0.3286(6) 0.8972(8) 0.2554(4) 0.102(3) Uiso 0.284(3) 1 d G . P D 3
H132 H 0.3280 0.9698 0.2475 0.122 Uiso 0.284(3) 1 calc R U P D 3
C133 C 0.3811(5) 0.8428(10) 0.2676(4) 0.102(3) Uiso 0.284(3) 1 d G . P D 3
H133 H 0.4162 0.8782 0.2681 0.122 Uiso 0.284(3) 1 calc R U P D 3
C134 C 0.3821(5) 0.7366(10) 0.2790(4) 0.102(3) Uiso 0.284(3) 1 d G . P D 3
H134 H 0.4179 0.6994 0.2874 0.122 Uiso 0.284(3) 1 calc R U P D 3
C135 C 0.3307(6) 0.6848(8) 0.2783(3) 0.102(3) Uiso 0.284(3) 1 d G . P D 3
H135 H 0.3313 0.6122 0.2862 0.122 Uiso 0.284(3) 1 calc R U P D 3
C136 C 0.2782(5) 0.7392(10) 0.2661(3) 0.102(3) Uiso 0.284(3) 1 d G . P D 3
H136 H 0.2431 0.7038 0.2656 0.122 Uiso 0.284(3) 1 calc R U P D 3
C137 C 0.3842(16) 0.738(3) 0.2676(10) 0.102(3) Uiso 0.091(3) 1 d G . P E 4
H137 H 0.4088 0.7237 0.2531 0.122 Uiso 0.091(3) 1 calc R U P E 4
C138 C 0.3551(18) 0.836(3) 0.2645(10) 0.102(3) Uiso 0.091(3) 1 d G . P E 4
H138 H 0.3599 0.8886 0.2479 0.122 Uiso 0.091(3) 1 calc R U P E 4
C139 C 0.3191(16) 0.858(2) 0.2857(10) 0.102(3) Uiso 0.091(3) 1 d G . P E 4
H139 H 0.2993 0.9244 0.2835 0.122 Uiso 0.091(3) 1 calc R U P E 4
C140 C 0.3121(16) 0.781(3) 0.3100(10) 0.102(3) Uiso 0.091(3) 1 d G . P E 4
H140 H 0.2875 0.7954 0.3245 0.122 Uiso 0.091(3) 1 calc R U P E 4
C141 C 0.3411(17) 0.683(3) 0.3131(9) 0.102(3) Uiso 0.091(3) 1 d G . P E 4
H141 H 0.3364 0.6305 0.3297 0.122 Uiso 0.091(3) 1 calc R U P E 4
C142 C 0.3772(16) 0.662(2) 0.2919(10) 0.102(3) Uiso 0.091(3) 1 d G . P E 4
H142 H 0.3970 0.5947 0.2940 0.122 Uiso 0.091(3) 1 calc R U P E 4
C149 C 0.020(2) 0.978(3) 0.4688(11) 0.045(4) Uiso 0.084(3) 1 d G . P F 1
H149 H 0.0335 0.9687 0.4485 0.054 Uiso 0.084(3) 1 calc R U P F 1
C150 C 0.0591(19) 0.992(3) 0.5024(11) 0.045(4) Uiso 0.084(3) 1 d G . P F 1
H150 H 0.0995 0.9918 0.5051 0.054 Uiso 0.084(3) 1 calc R U P F 1
C151 C 0.039(2) 1.006(3) 0.5321(10) 0.045(4) Uiso 0.084(3) 1 d G . P F 1
H151 H 0.0659 1.0156 0.5550 0.054 Uiso 0.084(3) 1 calc R U P F 1
C152 C -0.020(2) 1.007(3) 0.5281(11) 0.045(4) Uiso 0.084(3) 1 d G . P F 1
H152 H -0.0337 1.0163 0.5483 0.054 Uiso 0.084(3) 1 calc R U P F 1
C153 C -0.0593(19) 0.993(3) 0.4945(11) 0.045(4) Uiso 0.084(3) 1 d G . P F 1
H153 H -0.0997 0.9933 0.4918 0.054 Uiso 0.084(3) 1 calc R U P F 1
C154 C -0.039(2) 0.979(3) 0.4648(10) 0.045(4) Uiso 0.084(3) 1 d G . P F 1
H154 H -0.0661 0.9695 0.4419 0.054 Uiso 0.084(3) 1 calc R U P F 1

loop_
_atom_site_aniso_label
_atom_site_aniso_U_11
_atom_site_aniso_U_22
_atom_site_aniso_U_33
_atom_site_aniso_U_23
_atom_site_aniso_U_13
_atom_site_aniso_U_12
As1 0.02036(12) 0.02241(11) 0.01914(10) -0.00062(8) 0.00623(8) -0.00156(9)
P1 0.0214(3) 0.0244(3) 0.0199(3) -0.0018(2) 0.0072(2) -0.0003(2)
P2 0.0249(3) 0.0231(3) 0.0279(3) -0.0032(2) 0.0037(2) 0.0029(2)
N1 0.0206(10) 0.0226(9) 0.0205(8) -0.0023(7) 0.0081(7) -0.0040(7)
N2 0.0192(10) 0.0256(9) 0.0192(8) 0.0005(7) 0.0041(7) 0.0014(7)
N3 0.0217(10) 0.0293(10) 0.0285(10) -0.0010(8) 0.0063(8) 0.0008(8)
C1 0.0231(12) 0.0224(10) 0.0241(10) -0.0017(8) 0.0076(9) -0.0051(9)
C2 0.0276(13) 0.0260(11) 0.0273(11) -0.0039(9) 0.0107(10) -0.0069(9)
C3 0.0352(15) 0.0415(14) 0.0384(14) -0.0186(11) 0.0130(12) -0.0117(12)
C4 0.0270(15) 0.064(2) 0.0540(17) -0.0296(15) 0.0059(13) -0.0136(13)
C5 0.0228(14) 0.0573(18) 0.0494(16) -0.0186(14) 0.0123(12) -0.0073(12)
C6 0.0252(13) 0.0303(12) 0.0309(12) -0.0064(9) 0.0118(10) -0.0042(10)
C7 0.0299(13) 0.0237(11) 0.0296(11) -0.0081(9) 0.0118(10) -0.0068(10)
C8 0.0388(15) 0.0239(11) 0.0378(13) -0.0069(10) 0.0155(11) -0.0057(10)
C9 0.0485(18) 0.0276(13) 0.0470(16) -0.0077(11) 0.0137(14) 0.0010(12)
C10 0.0359(16) 0.0412(15) 0.0504(16) -0.0222(13) 0.0129(13) -0.0008(12)
C11 0.0441(17) 0.0477(16) 0.0370(14) -0.0180(12) 0.0200(13) -0.0081(13)
C12 0.0343(14) 0.0317(13) 0.0304(12) -0.0104(10) 0.0135(11) -0.0080(10)
C13 0.065(2) 0.0388(15) 0.0490(17) 0.0086(13) 0.0265(15) 0.0010(14)
C14 0.054(2) 0.069(2) 0.072(2) -0.0271(18) 0.0201(18) 0.0145(18)
C15 0.0552(19) 0.0429(15) 0.0297(13) -0.0021(11) 0.0171(13) -0.0069(13)
C16 0.0195(12) 0.0344(12) 0.0285(11) -0.0067(9) 0.0108(9) -0.0038(9)
C17 0.0189(12) 0.0361(13) 0.0310(12) -0.0015(10) 0.0054(10) 0.0006(10)
C18 0.0255(13) 0.0378(14) 0.0427(14) -0.0089(11) 0.0096(11) 0.0058(11)
C19 0.0279(14) 0.0553(17) 0.0347(13) -0.0128(12) 0.0118(11) 0.0007(12)
C20 0.0305(15) 0.0589(17) 0.0272(12) 0.0014(12) 0.0126(11) -0.0010(12)
C21 0.0243(13) 0.0370(13) 0.0354(13) 0.0018(10) 0.0116(11) -0.0015(10)
C22 0.0365(16) 0.0489(16) 0.0357(14) 0.0048(12) 0.0076(12) 0.0066(13)
C23 0.048(2) 0.088(3) 0.0464(17) -0.0232(17) 0.0211(15) 0.0104(18)
C24 0.0466(18) 0.0418(16) 0.0554(17) 0.0130(13) 0.0266(15) 0.0005(13)
C25 0.0234(12) 0.0298(12) 0.0205(10) 0.0002(9) 0.0036(9) -0.0015(9)
C26 0.0288(13) 0.0305(12) 0.0225(10) -0.0016(9) 0.0037(9) 0.0022(10)
C27 0.0468(17) 0.0401(14) 0.0248(12) -0.0080(11) 0.0004(11) 0.0059(12)
C28 0.0492(18) 0.0509(17) 0.0249(12) -0.0045(11) -0.0070(12) 0.0085(14)
C29 0.0400(16) 0.0407(14) 0.0292(12) 0.0002(11) -0.0036(11) 0.0094(12)
C30 0.0296(13) 0.0309(12) 0.0269(11) -0.0001(9) 0.0023(10) 0.0030(10)
C31 0.0300(13) 0.0308(12) 0.0205(10) -0.0089(9) 0.0027(9) 0.0005(10)
C32 0.0289(13) 0.0315(13) 0.0273(11) -0.0077(9) 0.0041(10) -0.0010(10)
C33 0.0405(16) 0.0305(13) 0.0312(13) -0.0045(10) 0.0050(11) 0.0012(11)
C34 0.0454(18) 0.0447(16) 0.0383(14) -0.0049(12) 0.0094(13) 0.0141(13)
C35 0.0346(16) 0.0561(18) 0.0404(15) -0.0077(13) 0.0150(12) 0.0083(13)
C36 0.0364(15) 0.0424(14) 0.0253(12) -0.0061(10) 0.0090(11) 0.0016(11)
C37 0.0399(17) 0.0400(15) 0.0615(19) 0.0012(13) 0.0202(15) -0.0038(13)
C38 0.079(3) 0.078(3) 0.094(3) 0.019(2) 0.036(2) 0.049(2)
C39 0.0501(19) 0.0597(19) 0.0407(15) 0.0012(14) 0.0237(14) -0.0027(15)
C40 0.0335(14) 0.0303(12) 0.0241(11) 0.0035(9) 0.0022(10) 0.0096(10)
C41 0.0432(16) 0.0299(12) 0.0236(11) 0.0059(10) 0.0048(11) 0.0080(11)
C42 0.0556(19) 0.0266(12) 0.0326(13) 0.0050(10) 0.0062(13) 0.0048(12)
C43 0.059(2) 0.0355(14) 0.0352(14) 0.0055(11) 0.0100(13) 0.0175(14)
C44 0.0414(17) 0.0487(17) 0.0420(15) 0.0066(13) 0.0126(13) 0.0213(13)
C45 0.0333(15) 0.0407(14) 0.0341(13) 0.0029(11) 0.0033(11) 0.0130(12)
C46 0.0510(19) 0.0370(15) 0.0500(16) 0.0078(13) 0.0187(14) 0.0005(13)
C47 0.085(3) 0.0480(18) 0.065(2) -0.0029(16) 0.027(2) 0.0259(18)
C48 0.0270(15) 0.0553(19) 0.065(2) -0.0031(15) 0.0058(14) 0.0049(13)
C49 0.0217(11) 0.0198(10) 0.0232(10) -0.0005(8) 0.0064(9) 0.0006(8)
C50 0.0165(12) 0.0392(13) 0.0296(12) -0.0001(10) 0.0058(9) 0.0003(9)
C51 0.0235(13) 0.0428(15) 0.0444(15) -0.0030(12) 0.0140(11) -0.0045(11)
C52 0.0357(17) 0.0517(17) 0.0574(18) 0.0031(14) 0.0253(14) -0.0080(13)
C53 0.0454(19) 0.0613(19) 0.0461(16) 0.0035(14) 0.0277(14) 0.0031(15)
C54 0.0375(16) 0.0473(16) 0.0348(13) -0.0033(12) 0.0143(12) 0.0117(12)
C55 0.0227(13) 0.0366(13) 0.0310(12) 0.0023(10) 0.0073(10) 0.0080(10)
C56 0.0405(18) 0.0500(17) 0.066(2) -0.0150(15) 0.0272(15) -0.0198(14)
C57 0.0353(15) 0.0320(13) 0.0360(13) -0.0022(10) 0.0101(11) 0.0079(11)
C58 0.0221(12) 0.0224(10) 0.0267(11) -0.0001(9) 0.0021(9) -0.0012(9)
C59 0.0329(14) 0.0280(12) 0.0327(12) 0.0078(10) 0.0057(11) -0.0032(10)
C60 0.0502(18) 0.0435(15) 0.0298(13) 0.0099(11) 0.0018(12) 0.0028(13)
C61 0.062(2) 0.0260(13) 0.0507(17) 0.0119(12) 0.0058(15) 0.0022(13)
C62 0.0395(17) 0.0530(18) 0.0572(18) 0.0224(14) 0.0166(15) -0.0036(14)
As2 0.02034(11) 0.01773(10) 0.02362(11) 0.00315(8) 0.00441(9) 0.00182(8)
P3 0.0190(3) 0.0208(3) 0.0232(3) 0.0029(2) 0.0043(2) 0.0018(2)
P4 0.0258(3) 0.0223(3) 0.0250(3) 0.0017(2) 0.0080(2) 0.0037(2)
N4 0.0197(10) 0.0182(9) 0.0273(9) 0.0018(7) 0.0037(8) -0.0003(7)
N5 0.0196(10) 0.0194(8) 0.0227(9) 0.0044(7) 0.0062(7) 0.0009(7)
N6 0.0236(10) 0.0206(9) 0.0258(9) 0.0019(7) 0.0067(8) 0.0006(7)
C63 0.0254(12) 0.0224(11) 0.0263(11) 0.0019(9) 0.0059(9) -0.0041(9)
C64 0.0237(12) 0.0255(11) 0.0338(12) 0.0007(9) 0.0076(10) -0.0013(9)
C65 0.0258(14) 0.0345(14) 0.0614(18) 0.0014(12) 0.0155(13) -0.0048(11)
C66 0.0347(16) 0.0277(13) 0.081(2) 0.0019(13) 0.0188(16) -0.0089(11)
C67 0.0329(15) 0.0209(12) 0.0647(18) 0.0019(11) 0.0144(14) -0.0029(10)
C68 0.0234(12) 0.0238(11) 0.0358(12) 0.0022(9) 0.0068(10) -0.0019(9)
C69 0.0206(12) 0.0275(11) 0.0327(12) 0.0014(9) 0.0099(10) -0.0035(9)
C70 0.0274(13) 0.0372(13) 0.0316(12) 0.0019(10) 0.0117(10) -0.0045(10)
C71 0.0373(16) 0.0451(15) 0.0378(14) -0.0063(12) 0.0200(12) -0.0031(12)
C72 0.0338(15) 0.0366(14) 0.0562(17) -0.0021(12) 0.0220(13) 0.0023(12)
C73 0.0288(14) 0.0381(14) 0.0430(15) 0.0056(11) 0.0086(12) 0.0048(11)
C74 0.0230(13) 0.0359(13) 0.0324(12) 0.0007(10) 0.0061(10) -0.0014(10)
C75 0.0422(17) 0.0527(17) 0.0329(14) 0.0089(12) 0.0090(12) -0.0075(13)
C76 0.052(2) 0.056(2) 0.083(2) -0.0036(17) 0.0351(19) 0.0164(16)
C77 0.0330(15) 0.0553(17) 0.0311(13) -0.0034(12) 0.0011(11) 0.0003(13)
C78A 0.0296(11) 0.0193(8) 0.041(2) 0.0028(10) 0.0063(12) 0.0005(7)
C79A 0.0305(12) 0.0231(10) 0.041(2) 0.0029(12) 0.0061(15) 0.0006(9)
C80A 0.0312(13) 0.0230(9) 0.041(3) 0.0017(12) 0.0079(12) 0.0000(9)
C81A 0.0296(11) 0.0193(8) 0.041(2) 0.0028(10) 0.0063(12) 0.0005(7)
C82A 0.0305(12) 0.0231(10) 0.041(2) 0.0029(12) 0.0061(15) 0.0006(9)
C83A 0.0312(13) 0.0230(9) 0.041(3) 0.0017(12) 0.0079(12) 0.0000(9)
C84A 0.041(5) 0.037(6) 0.046(2) 0.003(3) 0.012(2) 0.006(4)
C85A 0.040(3) 0.050(3) 0.120(9) -0.001(6) 0.025(5) 0.012(3)
C86A 0.047(5) 0.039(2) 0.043(3) 0.008(3) 0.008(2) -0.004(3)
C78B 0.0296(11) 0.0193(8) 0.041(2) 0.0028(10) 0.0063(12) 0.0005(7)
C79B 0.0305(12) 0.0231(10) 0.041(2) 0.0029(12) 0.0061(15) 0.0006(9)
C80B 0.0312(13) 0.0230(9) 0.041(3) 0.0017(12) 0.0079(12) 0.0000(9)
C81B 0.0296(11) 0.0193(8) 0.041(2) 0.0028(10) 0.0063(12) 0.0005(7)
C82B 0.0305(12) 0.0231(10) 0.041(2) 0.0029(12) 0.0061(15) 0.0006(9)
C83B 0.0312(13) 0.0230(9) 0.041(3) 0.0017(12) 0.0079(12) 0.0000(9)
C84B 0.041(5) 0.037(6) 0.046(2) 0.003(3) 0.012(2) 0.006(4)
C85B 0.040(3) 0.050(3) 0.120(9) -0.001(6) 0.025(5) 0.012(3)
C86B 0.047(5) 0.039(2) 0.043(3) 0.008(3) 0.008(2) -0.004(3)
C87 0.0264(12) 0.0240(11) 0.0221(10) 0.0052(8) 0.0055(9) 0.0005(9)
C88 0.0318(14) 0.0331(12) 0.0260(11) 0.0051(10) 0.0079(10) 0.0032(10)
C89 0.0522(19) 0.0467(16) 0.0355(14) 0.0154(12) 0.0255(13) 0.0080(13)
C90 0.062(2) 0.0450(16) 0.0477(17) 0.0254(13) 0.0263(15) 0.0122(15)
C91 0.0495(18) 0.0319(14) 0.0470(16) 0.0153(12) 0.0204(14) 0.0116(12)
C92 0.0313(14) 0.0253(11) 0.0304(12) 0.0077(9) 0.0103(10) 0.0029(10)
C93 0.0378(15) 0.0360(13) 0.0208(11) 0.0037(9) 0.0116(10) 0.0048(11)
C94 0.0374(15) 0.0447(15) 0.0255(12) 0.0040(10) 0.0122(11) 0.0053(12)
C95 0.0421(17) 0.0519(17) 0.0311(13) 0.0044(12) 0.0167(12) 0.0126(13)
C96 0.057(2) 0.0469(16) 0.0266(12) 0.0026(11) 0.0191(12) 0.0127(14)
C97 0.0555(19) 0.0401(15) 0.0256(12) -0.0038(11) 0.0137(12) -0.0002(13)
C98 0.0391(15) 0.0405(14) 0.0207(11) 0.0017(10) 0.0091(10) 0.0005(11)
C99 0.0417(18) 0.0561(18) 0.0473(16) 0.0003(14) 0.0216(14) -0.0034(14)
C100 0.084(3) 0.0543(19) 0.058(2) -0.0023(16) 0.0375(19) 0.0211(18)
C101 0.0365(16) 0.0575(18) 0.0357(14) -0.0069(13) 0.0047(12) -0.0019(13)
C102 0.0347(14) 0.0176(10) 0.0329(12) 0.0084(9) 0.0124(11) 0.0062(9)
C103 0.0390(15) 0.0162(10) 0.0393(13) 0.0045(9) 0.0081(11) 0.0047(10)
C104 0.0541(19) 0.0253(13) 0.0396(14) 0.0000(10) 0.0093(13) 0.0107(12)
C105 0.060(2) 0.0423(16) 0.0395(15) 0.0062(12) 0.0200(14) 0.0225(14)
C106 0.0362(16) 0.0415(15) 0.0479(16) 0.0138(12) 0.0184(13) 0.0183(12)
C107 0.0352(15) 0.0286(12) 0.0353(13) 0.0094(10) 0.0114(11) 0.0110(10)
C108 0.0436(17) 0.0301(14) 0.0528(17) -0.0037(12) 0.0043(14) -0.0033(12)
C109 0.085(3) 0.113(3) 0.053(2) -0.008(2) 0.033(2) 0.037(3)
C110 0.0346(16) 0.0522(17) 0.0379(14) 0.0102(12) 0.0046(12) 0.0100(13)
C111 0.0229(11) 0.0177(10) 0.0205(10) 0.0004(8) 0.0054(9) 0.0014(8)
C112 0.0215(12) 0.0268(11) 0.0273(11) 0.0026(9) 0.0089(9) 0.0015(9)
C113 0.0270(13) 0.0274(12) 0.0321(12) 0.0009(9) 0.0116(10) 0.0029(10)
C114 0.0363(16) 0.0366(14) 0.0453(15) 0.0038(12) 0.0120(13) 0.0123(12)
C115 0.0260(15) 0.0610(19) 0.0503(17) -0.0003(14) 0.0001(13) 0.0142(13)
C116 0.0249(14) 0.0522(17) 0.0463(16) -0.0103(13) 0.0014(12) -0.0013(12)
C117 0.0245(13) 0.0339(13) 0.0365(13) -0.0030(10) 0.0085(11) -0.0019(10)
C118 0.0366(14) 0.0251(11) 0.0364(13) -0.0009(10) 0.0155(11) 0.0023(10)
C119 0.0336(16) 0.0326(14) 0.0583(17) -0.0066(12) 0.0058(13) -0.0068(11)
C120 0.0282(12) 0.0213(10) 0.0233(10) 0.0025(8) 0.0089(9) -0.0003(9)
C121 0.0322(14) 0.0304(12) 0.0207(10) 0.0006(9) 0.0047(10) 0.0010(10)
C122 0.0346(15) 0.0562(17) 0.0288(13) -0.0005(12) -0.0004(11) -0.0064(13)
C123 0.0513(19) 0.0460(16) 0.0282(13) -0.0083(11) 0.0084(12) 0.0054(13)
C124 0.0482(18) 0.0408(15) 0.0282(12) 0.0091(11) 0.0041(12) 0.0030(13)

#==============================================================================

# MOLECULAR GEOMETRY

_geom_special_details            
;
 All esds (except the esd in the dihedral angle between two l.s. planes)
 are estimated using the full covariance matrix.  The cell esds are taken
 into account individually in the estimation of esds in distances, angles
 and torsion angles; correlations between esds in cell parameters are only
 used when they are defined by crystal symmetry.  An approximate (isotropic)
 treatment of cell esds is used for estimating esds involving l.s. planes.
;

loop_
_geom_bond_atom_site_label_1
_geom_bond_atom_site_label_2
_geom_bond_distance
_geom_bond_site_symmetry_2
_geom_bond_publ_flag
As1 N1 1.8950(18) . ?
As1 C58 1.996(2) . ?
As1 C49 2.007(2) . ?
P1 N1 1.7378(18) . ?
P1 N2 1.756(2) . ?
P1 P2 2.2822(8) . ?
P2 C58 1.673(2) . ?
N1 C1 1.442(3) . ?
N2 C49 1.392(3) . ?
N2 C25 1.452(3) . ?
N3 C49 1.270(3) . ?
N3 C50 1.415(3) . ?
C1 C6 1.407(3) . ?
C1 C2 1.423(3) . ?
C2 C3 1.391(3) . ?
C2 C7 1.499(3) . ?
C3 C4 1.361(4) . ?
C3 H3 0.9500 . ?
C4 C5 1.378(4) . ?
C4 H4 0.9500 . ?
C5 C6 1.401(3) . ?
C5 H5 0.9500 . ?
C6 C16 1.504(3) . ?
C7 C8 1.399(3) . ?
C7 C12 1.404(3) . ?
C8 C9 1.386(4) . ?
C8 C13 1.503(4) . ?
C9 C10 1.379(4) . ?
C9 H9 0.9500 . ?
C10 C11 1.382(4) . ?
C10 C14 1.511(4) . ?
C11 C12 1.400(4) . ?
C11 H11 0.9500 . ?
C12 C15 1.502(4) . ?
C13 H13A 0.9800 . ?
C13 H13B 0.9800 . ?
C13 H13C 0.9800 . ?
C14 H14A 0.9800 . ?
C14 H14B 0.9800 . ?
C14 H14C 0.9800 . ?
C15 H15A 0.9800 . ?
C15 H15B 0.9800 . ?
C15 H15C 0.9800 . ?
C16 C21 1.405(3) . ?
C16 C17 1.407(3) . ?
C17 C18 1.388(3) . ?
C17 C22 1.514(3) . ?
C18 C19 1.381(4) . ?
C18 H18 0.9500 . ?
C19 C20 1.377(4) . ?
C19 C23 1.518(4) . ?
C20 C21 1.389(4) . ?
C20 H20 0.9500 . ?
C21 C24 1.513(4) . ?
C22 H22A 0.9800 . ?
C22 H22B 0.9800 . ?
C22 H22C 0.9800 . ?
C23 H23A 0.9800 . ?
C23 H23B 0.9800 . ?
C23 H23C 0.9800 . ?
C24 H24A 0.9800 . ?
C24 H24B 0.9800 . ?
C24 H24C 0.9800 . ?
C25 C30 1.410(3) . ?
C25 C26 1.411(3) . ?
C26 C27 1.395(3) . ?
C26 C31 1.496(3) . ?
C27 C28 1.371(4) . ?
C27 H27 0.9500 . ?
C28 C29 1.385(4) . ?
C28 H28 0.9500 . ?
C29 C30 1.396(3) . ?
C29 H29 0.9500 . ?
C30 C40 1.501(3) . ?
C31 C36 1.399(4) . ?
C31 C32 1.405(3) . ?
C32 C33 1.394(4) . ?
C32 C37 1.495(4) . ?
C33 C34 1.375(4) . ?
C33 H33 0.9500 . ?
C34 C35 1.383(4) . ?
C34 C38 1.510(4) . ?
C35 C36 1.397(4) . ?
C35 H35 0.9500 . ?
C36 C39 1.513(4) . ?
C37 H37A 0.9800 . ?
C37 H37B 0.9800 . ?
C37 H37C 0.9800 . ?
C38 H38A 0.9800 . ?
C38 H38B 0.9800 . ?
C38 H38C 0.9800 . ?
C39 H39A 0.9800 . ?
C39 H39B 0.9800 . ?
C39 H39C 0.9800 . ?
C40 C45 1.395(4) . ?
C40 C41 1.408(4) . ?
C41 C42 1.399(4) . ?
C41 C46 1.496(4) . ?
C42 C43 1.378(4) . ?
C42 H42 0.9500 . ?
C43 C44 1.390(4) . ?
C43 C47 1.516(4) . ?
C44 C45 1.399(4) . ?
C44 H44 0.9500 . ?
C45 C48 1.510(4) . ?
C46 H46A 0.9800 . ?
C46 H46B 0.9800 . ?
C46 H46C 0.9800 . ?
C47 H47A 0.9800 . ?
C47 H47B 0.9800 . ?
C47 H47C 0.9800 . ?
C48 H48A 0.9800 . ?
C48 H48B 0.9800 . ?
C48 H48C 0.9800 . ?
C50 C55 1.410(3) . ?
C50 C51 1.414(4) . ?
C51 C52 1.381(4) . ?
C51 C56 1.505(4) . ?
C52 C53 1.380(4) . ?
C52 H52 0.9500 . ?
C53 C54 1.372(4) . ?
C53 H53 0.9500 . ?
C54 C55 1.389(4) . ?
C54 H54 0.9500 . ?
C55 C57 1.508(4) . ?
C56 H56A 0.9800 . ?
C56 H56B 0.9800 . ?
C56 H56C 0.9800 . ?
C57 H57A 0.9800 . ?
C57 H57B 0.9800 . ?
C57 H57C 0.9800 . ?
C58 C59 1.533(3) . ?
C59 C62 1.530(4) . ?
C59 C61 1.533(4) . ?
C59 C60 1.535(3) . ?
C60 H60A 0.9800 . ?
C60 H60B 0.9800 . ?
C60 H60C 0.9800 . ?
C61 H61A 0.9800 . ?
C61 H61B 0.9800 . ?
C61 H61C 0.9800 . ?
C62 H62A 0.9800 . ?
C62 H62B 0.9800 . ?
C62 H62C 0.9800 . ?
As2 N4 1.8931(18) . ?
As2 C120 1.996(2) . ?
As2 C111 2.014(2) . ?
P3 N4 1.7267(18) . ?
P3 N5 1.751(2) . ?
P3 P4 2.2722(8) . ?
P4 C120 1.670(2) . ?
N4 C63 1.437(3) . ?
N5 C111 1.396(3) . ?
N5 C87 1.455(3) . ?
N6 C111 1.269(3) . ?
N6 C112 1.413(3) . ?
C63 C64 1.411(3) . ?
C63 C68 1.420(3) . ?
C64 C65 1.398(3) . ?
C64 C69 1.501(3) . ?
C65 C66 1.376(4) . ?
C65 H65 0.9500 . ?
C66 C67 1.362(4) . ?
C66 H66 0.9500 . ?
C67 C68 1.401(3) . ?
C67 H67 0.9500 . ?
C68 C78B 1.490(4) . ?
C68 C78A 1.517(5) . ?
C69 C70 1.400(3) . ?
C69 C74 1.406(3) . ?
C70 C71 1.388(4) . ?
C70 C75 1.513(4) . ?
C71 C72 1.376(4) . ?
C71 H71 0.9500 . ?
C72 C73 1.392(4) . ?
C72 C76 1.516(4) . ?
C73 C74 1.389(4) . ?
C73 H73 0.9500 . ?
C74 C77 1.507(3) . ?
C75 H75A 0.9800 . ?
C75 H75B 0.9800 . ?
C75 H75C 0.9800 . ?
C76 H76A 0.9800 . ?
C76 H76B 0.9800 . ?
C76 H76C 0.9800 . ?
C77 H77A 0.9800 . ?
C77 H77B 0.9800 . ?
C77 H77C 0.9800 . ?
C78A C79A 1.3900 . ?
C78A C83A 1.3900 . ?
C79A C80A 1.3900 . ?
C79A C84A 1.512(6) . ?
C80A C81A 1.3900 . ?
C80A H80A 0.9500 . ?
C81A C82A 1.3900 . ?
C81A C85A 1.538(6) . ?
C82A C83A 1.3900 . ?
C82A H82A 0.9500 . ?
C83A C86A 1.514(6) . ?
C84A H84A 0.9800 . ?
C84A H84B 0.9800 . ?
C84A H84C 0.9800 . ?
C85A H85A 0.9800 . ?
C85A H85B 0.9800 . ?
C85A H85C 0.9800 . ?
C86A H86A 0.9800 . ?
C86A H86B 0.9800 . ?
C86A H86C 0.9800 . ?
C78B C79B 1.3900 . ?
C78B C83B 1.3900 . ?
C79B C80B 1.3900 . ?
C79B C84B 1.519(5) . ?
C80B C81B 1.3900 . ?
C80B H80B 0.9500 . ?
C81B C82B 1.3900 . ?
C81B C85B 1.534(5) . ?
C82B C83B 1.3900 . ?
C82B H82B 0.9500 . ?
C83B C86B 1.512(5) . ?
C84B H84D 0.9800 . ?
C84B H84E 0.9800 . ?
C84B H84F 0.9800 . ?
C85B H85D 0.9800 . ?
C85B H85E 0.9800 . ?
C85B H85F 0.9800 . ?
C86B H86D 0.9800 . ?
C86B H86E 0.9800 . ?
C86B H86F 0.9800 . ?
C87 C92 1.405(3) . ?
C87 C88 1.406(3) . ?
C88 C89 1.393(3) . ?
C88 C93 1.501(3) . ?
C89 C90 1.385(4) . ?
C89 H89 0.9500 . ?
C90 C91 1.373(4) . ?
C90 H90 0.9500 . ?
C91 C92 1.398(3) . ?
C91 H91 0.9500 . ?
C92 C102 1.498(3) . ?
C93 C98 1.400(4) . ?
C93 C94 1.407(4) . ?
C94 C95 1.396(4) . ?
C94 C99 1.505(4) . ?
C95 C96 1.379(4) . ?
C95 H95 0.9500 . ?
C96 C97 1.382(4) . ?
C96 C100 1.513(4) . ?
C97 C98 1.399(4) . ?
C97 H97 0.9500 . ?
C98 C101 1.508(4) . ?
C99 H99A 0.9800 . ?
C99 H99B 0.9800 . ?
C99 H99C 0.9800 . ?
C100 H10A 0.9800 . ?
C100 H10B 0.9800 . ?
C100 H10C 0.9800 . ?
C101 H10D 0.9800 . ?
C101 H10E 0.9800 . ?
C101 H10F 0.9800 . ?
C102 C107 1.399(4) . ?
C102 C103 1.406(3) . ?
C103 C104 1.394(4) . ?
C103 C108 1.487(4) . ?
C104 C105 1.379(4) . ?
C104 H104 0.9500 . ?
C105 C106 1.387(4) . ?
C105 C109 1.507(4) . ?
C106 C107 1.396(4) . ?
C106 H106 0.9500 . ?
C107 C110 1.509(4) . ?
C108 H10G 0.9800 . ?
C108 H10H 0.9800 . ?
C108 H10I 0.9800 . ?
C109 H10J 0.9800 . ?
C109 H10K 0.9800 . ?
C109 H10L 0.9800 . ?
C110 H11A 0.9800 . ?
C110 H11B 0.9800 . ?
C110 H11C 0.9800 . ?
C112 C117 1.408(3) . ?
C112 C113 1.409(3) . ?
C113 C114 1.396(4) . ?
C113 C118 1.502(3) . ?
C114 C115 1.379(4) . ?
C114 H114 0.9500 . ?
C115 C116 1.371(4) . ?
C115 H115 0.9500 . ?
C116 C117 1.391(4) . ?
C116 H116 0.9500 . ?
C117 C119 1.504(4) . ?
C118 H11D 0.9800 . ?
C118 H11E 0.9800 . ?
C118 H11F 0.9800 . ?
C119 H11G 0.9800 . ?
C119 H11H 0.9800 . ?
C119 H11I 0.9800 . ?
C120 C121 1.531(3) . ?
C121 C123 1.528(4) . ?
C121 C122 1.532(4) . ?
C121 C124 1.539(3) . ?
C122 H12A 0.9800 . ?
C122 H12B 0.9800 . ?
C122 H12C 0.9800 . ?
C123 H12D 0.9800 . ?
C123 H12E 0.9800 . ?
C123 H12F 0.9800 . ?
C124 H12G 0.9800 . ?
C124 H12H 0.9800 . ?
C124 H12I 0.9800 . ?
C125 C126 1.3900 . ?
C125 C130 1.3900 . ?
C125 H125 0.9500 . ?
C126 C127 1.3900 . ?
C126 H126 0.9500 . ?
C127 C128 1.3900 . ?
C127 H127 0.9500 . ?
C128 C129 1.3900 . ?
C128 H128 0.9500 . ?
C129 C130 1.3900 . ?
C129 H129 0.9500 . ?
C130 H130 0.9500 . ?
C143 C144 1.3900 . ?
C143 C148 1.3900 . ?
C143 H143 0.9500 . ?
C144 C145 1.3900 . ?
C144 H144 0.9500 . ?
C145 C146 1.3900 . ?
C145 H145 0.9500 . ?
C146 C147 1.3900 . ?
C146 H146 0.9500 . ?
C147 C148 1.3900 . ?
C147 H147 0.9500 . ?
C148 H148 0.9500 . ?
C131 C132 1.3900 . ?
C131 C136 1.3900 . ?
C131 H131 0.9500 . ?
C132 C133 1.3900 . ?
C132 H132 0.9500 . ?
C133 C134 1.3900 . ?
C133 H133 0.9500 . ?
C134 C135 1.3900 . ?
C134 H134 0.9500 . ?
C135 C136 1.3900 . ?
C135 H135 0.9500 . ?
C136 H136 0.9500 . ?
C137 C138 1.3900 . ?
C137 C142 1.3900 . ?
C137 H137 0.9500 . ?
C138 C139 1.3900 . ?
C138 H138 0.9500 . ?
C139 C140 1.3900 . ?
C139 H139 0.9500 . ?
C140 C141 1.3900 . ?
C140 H140 0.9500 . ?
C141 C142 1.3900 . ?
C141 H141 0.9500 . ?
C142 H142 0.9500 . ?
C149 C150 1.3900 . ?
C149 C154 1.3900 . ?
C149 H149 0.9500 . ?
C150 C151 1.3900 . ?
C150 H150 0.9500 . ?
C151 C152 1.3900 . ?
C151 H151 0.9500 . ?
C152 C153 1.3900 . ?
C152 H152 0.9500 . ?
C153 C154 1.3900 . ?
C153 H153 0.9500 . ?
C154 H154 0.9500 . ?

loop_
_geom_angle_atom_site_label_1
_geom_angle_atom_site_label_2
_geom_angle_atom_site_label_3
_geom_angle
_geom_angle_site_symmetry_1
_geom_angle_site_symmetry_3
_geom_angle_publ_flag
N1 As1 C58 93.47(9) . . ?
N1 As1 C49 88.96(8) . . ?
C58 As1 C49 91.30(9) . . ?
N1 P1 N2 93.94(9) . . ?
N1 P1 P2 96.59(6) . . ?
N2 P1 P2 99.25(6) . . ?
C58 P2 P1 96.42(8) . . ?
C1 N1 P1 124.00(15) . . ?
C1 N1 As1 115.05(13) . . ?
P1 N1 As1 106.81(9) . . ?
C49 N2 C25 122.05(18) . . ?
C49 N2 P1 117.97(14) . . ?
C25 N2 P1 119.58(15) . . ?
C49 N3 C50 121.03(19) . . ?
C6 C1 C2 117.8(2) . . ?
C6 C1 N1 124.14(19) . . ?
C2 C1 N1 118.0(2) . . ?
C3 C2 C1 119.5(2) . . ?
C3 C2 C7 114.8(2) . . ?
C1 C2 C7 125.2(2) . . ?
C4 C3 C2 122.4(2) . . ?
C4 C3 H3 118.8 . . ?
C2 C3 H3 118.8 . . ?
C3 C4 C5 118.5(3) . . ?
C3 C4 H4 120.8 . . ?
C5 C4 H4 120.8 . . ?
C4 C5 C6 121.8(3) . . ?
C4 C5 H5 119.1 . . ?
C6 C5 H5 119.1 . . ?
C5 C6 C1 119.7(2) . . ?
C5 C6 C16 113.3(2) . . ?
C1 C6 C16 127.0(2) . . ?
C8 C7 C12 119.7(2) . . ?
C8 C7 C2 118.5(2) . . ?
C12 C7 C2 120.7(2) . . ?
C9 C8 C7 119.5(2) . . ?
C9 C8 C13 119.5(2) . . ?
C7 C8 C13 120.9(2) . . ?
C10 C9 C8 121.9(3) . . ?
C10 C9 H9 119.0 . . ?
C8 C9 H9 119.0 . . ?
C9 C10 C11 118.2(3) . . ?
C9 C10 C14 120.5(3) . . ?
C11 C10 C14 121.3(3) . . ?
C10 C11 C12 122.1(2) . . ?
C10 C11 H11 119.0 . . ?
C12 C11 H11 119.0 . . ?
C11 C12 C7 118.5(2) . . ?
C11 C12 C15 119.6(2) . . ?
C7 C12 C15 121.9(2) . . ?
C8 C13 H13A 109.5 . . ?
C8 C13 H13B 109.5 . . ?
H13A C13 H13B 109.5 . . ?
C8 C13 H13C 109.5 . . ?
H13A C13 H13C 109.5 . . ?
H13B C13 H13C 109.5 . . ?
C10 C14 H14A 109.5 . . ?
C10 C14 H14B 109.5 . . ?
H14A C14 H14B 109.5 . . ?
C10 C14 H14C 109.5 . . ?
H14A C14 H14C 109.5 . . ?
H14B C14 H14C 109.5 . . ?
C12 C15 H15A 109.5 . . ?
C12 C15 H15B 109.5 . . ?
H15A C15 H15B 109.5 . . ?
C12 C15 H15C 109.5 . . ?
H15A C15 H15C 109.5 . . ?
H15B C15 H15C 109.5 . . ?
C21 C16 C17 119.7(2) . . ?
C21 C16 C6 119.6(2) . . ?
C17 C16 C6 119.7(2) . . ?
C18 C17 C16 118.5(2) . . ?
C18 C17 C22 119.5(2) . . ?
C16 C17 C22 121.9(2) . . ?
C19 C18 C17 122.6(2) . . ?
C19 C18 H18 118.7 . . ?
C17 C18 H18 118.7 . . ?
C20 C19 C18 118.0(2) . . ?
C20 C19 C23 121.3(3) . . ?
C18 C19 C23 120.7(3) . . ?
C19 C20 C21 122.2(2) . . ?
C19 C20 H20 118.9 . . ?
C21 C20 H20 118.9 . . ?
C20 C21 C16 119.0(2) . . ?
C20 C21 C24 119.9(2) . . ?
C16 C21 C24 121.1(2) . . ?
C17 C22 H22A 109.5 . . ?
C17 C22 H22B 109.5 . . ?
H22A C22 H22B 109.5 . . ?
C17 C22 H22C 109.5 . . ?
H22A C22 H22C 109.5 . . ?
H22B C22 H22C 109.5 . . ?
C19 C23 H23A 109.5 . . ?
C19 C23 H23B 109.5 . . ?
H23A C23 H23B 109.5 . . ?
C19 C23 H23C 109.5 . . ?
H23A C23 H23C 109.5 . . ?
H23B C23 H23C 109.5 . . ?
C21 C24 H24A 109.5 . . ?
C21 C24 H24B 109.5 . . ?
H24A C24 H24B 109.5 . . ?
C21 C24 H24C 109.5 . . ?
H24A C24 H24C 109.5 . . ?
H24B C24 H24C 109.5 . . ?
C30 C25 C26 119.9(2) . . ?
C30 C25 N2 120.1(2) . . ?
C26 C25 N2 119.9(2) . . ?
C27 C26 C25 118.6(2) . . ?
C27 C26 C31 115.5(2) . . ?
C25 C26 C31 125.90(19) . . ?
C28 C27 C26 122.0(2) . . ?
C28 C27 H27 119.0 . . ?
C26 C27 H27 119.0 . . ?
C27 C28 C29 119.1(2) . . ?
C27 C28 H28 120.4 . . ?
C29 C28 H28 120.4 . . ?
C28 C29 C30 121.5(2) . . ?
C28 C29 H29 119.2 . . ?
C30 C29 H29 119.2 . . ?
C29 C30 C25 118.8(2) . . ?
C29 C30 C40 114.7(2) . . ?
C25 C30 C40 126.4(2) . . ?
C36 C31 C32 119.5(2) . . ?
C36 C31 C26 119.7(2) . . ?
C32 C31 C26 120.1(2) . . ?
C33 C32 C31 119.2(3) . . ?
C33 C32 C37 119.3(2) . . ?
C31 C32 C37 121.6(2) . . ?
C34 C33 C32 122.1(3) . . ?
C34 C33 H33 118.9 . . ?
C32 C33 H33 118.9 . . ?
C33 C34 C35 118.1(3) . . ?
C33 C34 C38 120.6(3) . . ?
C35 C34 C38 121.4(3) . . ?
C34 C35 C36 122.2(3) . . ?
C34 C35 H35 118.9 . . ?
C36 C35 H35 118.9 . . ?
C35 C36 C31 118.9(3) . . ?
C35 C36 C39 119.3(3) . . ?
C31 C36 C39 121.8(3) . . ?
C32 C37 H37A 109.5 . . ?
C32 C37 H37B 109.5 . . ?
H37A C37 H37B 109.5 . . ?
C32 C37 H37C 109.5 . . ?
H37A C37 H37C 109.5 . . ?
H37B C37 H37C 109.5 . . ?
C34 C38 H38A 109.5 . . ?
C34 C38 H38B 109.5 . . ?
H38A C38 H38B 109.5 . . ?
C34 C38 H38C 109.5 . . ?
H38A C38 H38C 109.5 . . ?
H38B C38 H38C 109.5 . . ?
C36 C39 H39A 109.5 . . ?
C36 C39 H39B 109.5 . . ?
H39A C39 H39B 109.5 . . ?
C36 C39 H39C 109.5 . . ?
H39A C39 H39C 109.5 . . ?
H39B C39 H39C 109.5 . . ?
C45 C40 C41 120.2(2) . . ?
C45 C40 C30 120.8(2) . . ?
C41 C40 C30 118.4(2) . . ?
C42 C41 C40 118.3(3) . . ?
C42 C41 C46 120.6(3) . . ?
C40 C41 C46 121.0(2) . . ?
C43 C42 C41 122.6(3) . . ?
C43 C42 H42 118.7 . . ?
C41 C42 H42 118.7 . . ?
C42 C43 C44 118.1(3) . . ?
C42 C43 C47 121.5(3) . . ?
C44 C43 C47 120.4(3) . . ?
C43 C44 C45 121.6(3) . . ?
C43 C44 H44 119.2 . . ?
C45 C44 H44 119.2 . . ?
C40 C45 C44 119.3(3) . . ?
C40 C45 C48 121.9(2) . . ?
C44 C45 C48 118.8(3) . . ?
C41 C46 H46A 109.5 . . ?
C41 C46 H46B 109.5 . . ?
H46A C46 H46B 109.5 . . ?
C41 C46 H46C 109.5 . . ?
H46A C46 H46C 109.5 . . ?
H46B C46 H46C 109.5 . . ?
C43 C47 H47A 109.5 . . ?
C43 C47 H47B 109.5 . . ?
H47A C47 H47B 109.5 . . ?
C43 C47 H47C 109.5 . . ?
H47A C47 H47C 109.5 . . ?
H47B C47 H47C 109.5 . . ?
C45 C48 H48A 109.5 . . ?
C45 C48 H48B 109.5 . . ?
H48A C48 H48B 109.5 . . ?
C45 C48 H48C 109.5 . . ?
H48A C48 H48C 109.5 . . ?
H48B C48 H48C 109.5 . . ?
N3 C49 N2 122.54(19) . . ?
N3 C49 As1 128.05(17) . . ?
N2 C49 As1 109.38(15) . . ?
C55 C50 C51 119.6(2) . . ?
C55 C50 N3 122.8(2) . . ?
C51 C50 N3 117.5(2) . . ?
C52 C51 C50 119.1(3) . . ?
C52 C51 C56 120.2(3) . . ?
C50 C51 C56 120.7(2) . . ?
C53 C52 C51 121.4(3) . . ?
C53 C52 H52 119.3 . . ?
C51 C52 H52 119.3 . . ?
C54 C53 C52 119.1(3) . . ?
C54 C53 H53 120.4 . . ?
C52 C53 H53 120.4 . . ?
C53 C54 C55 122.3(3) . . ?
C53 C54 H54 118.8 . . ?
C55 C54 H54 118.8 . . ?
C54 C55 C50 118.1(2) . . ?
C54 C55 C57 119.2(2) . . ?
C50 C55 C57 122.6(2) . . ?
C51 C56 H56A 109.5 . . ?
C51 C56 H56B 109.5 . . ?
H56A C56 H56B 109.5 . . ?
C51 C56 H56C 109.5 . . ?
H56A C56 H56C 109.5 . . ?
H56B C56 H56C 109.5 . . ?
C55 C57 H57A 109.5 . . ?
C55 C57 H57B 109.5 . . ?
H57A C57 H57B 109.5 . . ?
C55 C57 H57C 109.5 . . ?
H57A C57 H57C 109.5 . . ?
H57B C57 H57C 109.5 . . ?
C59 C58 P2 125.86(18) . . ?
C59 C58 As1 115.90(17) . . ?
P2 C58 As1 118.22(12) . . ?
C62 C59 C58 109.9(2) . . ?
C62 C59 C61 109.5(2) . . ?
C58 C59 C61 110.6(2) . . ?
C62 C59 C60 109.0(2) . . ?
C58 C59 C60 109.0(2) . . ?
C61 C59 C60 108.9(2) . . ?
C59 C60 H60A 109.5 . . ?
C59 C60 H60B 109.5 . . ?
H60A C60 H60B 109.5 . . ?
C59 C60 H60C 109.5 . . ?
H60A C60 H60C 109.5 . . ?
H60B C60 H60C 109.5 . . ?
C59 C61 H61A 109.5 . . ?
C59 C61 H61B 109.5 . . ?
H61A C61 H61B 109.5 . . ?
C59 C61 H61C 109.5 . . ?
H61A C61 H61C 109.5 . . ?
H61B C61 H61C 109.5 . . ?
C59 C62 H62A 109.5 . . ?
C59 C62 H62B 109.5 . . ?
H62A C62 H62B 109.5 . . ?
C59 C62 H62C 109.5 . . ?
H62A C62 H62C 109.5 . . ?
H62B C62 H62C 109.5 . . ?
N4 As2 C120 93.69(9) . . ?
N4 As2 C111 88.30(8) . . ?
C120 As2 C111 90.74(9) . . ?
N4 P3 N5 94.32(9) . . ?
N4 P3 P4 97.29(7) . . ?
N5 P3 P4 98.29(6) . . ?
C120 P4 P3 95.98(8) . . ?
C63 N4 P3 122.41(16) . . ?
C63 N4 As2 123.16(14) . . ?
P3 N4 As2 107.17(9) . . ?
C111 N5 C87 120.50(19) . . ?
C111 N5 P3 118.40(14) . . ?
C87 N5 P3 120.67(15) . . ?
C111 N6 C112 122.74(19) . . ?
C64 C63 C68 117.9(2) . . ?
C64 C63 N4 122.2(2) . . ?
C68 C63 N4 119.9(2) . . ?
C65 C64 C63 120.1(2) . . ?
C65 C64 C69 113.1(2) . . ?
C63 C64 C69 126.7(2) . . ?
C66 C65 C64 121.5(3) . . ?
C66 C65 H65 119.3 . . ?
C64 C65 H65 119.3 . . ?
C67 C66 C65 119.0(3) . . ?
C67 C66 H66 120.5 . . ?
C65 C66 H66 120.5 . . ?
C66 C67 C68 122.2(2) . . ?
C66 C67 H67 118.9 . . ?
C68 C67 H67 118.9 . . ?
C67 C68 C63 119.3(2) . . ?
C67 C68 C78B 112.1(4) . . ?
C63 C68 C78B 128.6(4) . . ?
C67 C68 C78A 112.9(4) . . ?
C63 C68 C78A 127.6(4) . . ?
C70 C69 C74 119.2(2) . . ?
C70 C69 C64 118.6(2) . . ?
C74 C69 C64 121.2(2) . . ?
C71 C70 C69 119.7(2) . . ?
C71 C70 C75 119.2(2) . . ?
C69 C70 C75 121.0(2) . . ?
C72 C71 C70 121.8(2) . . ?
C72 C71 H71 119.1 . . ?
C70 C71 H71 119.1 . . ?
C71 C72 C73 118.2(2) . . ?
C71 C72 C76 120.5(3) . . ?
C73 C72 C76 121.3(3) . . ?
C74 C73 C72 121.8(2) . . ?
C74 C73 H73 119.1 . . ?
C72 C73 H73 119.1 . . ?
C73 C74 C69 119.2(2) . . ?
C73 C74 C77 119.7(2) . . ?
C69 C74 C77 121.0(2) . . ?
C70 C75 H75A 109.5 . . ?
C70 C75 H75B 109.5 . . ?
H75A C75 H75B 109.5 . . ?
C70 C75 H75C 109.5 . . ?
H75A C75 H75C 109.5 . . ?
H75B C75 H75C 109.5 . . ?
C72 C76 H76A 109.5 . . ?
C72 C76 H76B 109.5 . . ?
H76A C76 H76B 109.5 . . ?
C72 C76 H76C 109.5 . . ?
H76A C76 H76C 109.5 . . ?
H76B C76 H76C 109.5 . . ?
C74 C77 H77A 109.5 . . ?
C74 C77 H77B 109.5 . . ?
H77A C77 H77B 109.5 . . ?
C74 C77 H77C 109.5 . . ?
H77A C77 H77C 109.5 . . ?
H77B C77 H77C 109.5 . . ?
C79A C78A C83A 120.0 . . ?
C79A C78A C68 116.9(6) . . ?
C83A C78A C68 122.3(6) . . ?
C78A C79A C80A 120.0 . . ?
C78A C79A C84A 120.6(6) . . ?
C80A C79A C84A 119.2(6) . . ?
C79A C80A C81A 120.0 . . ?
C79A C80A H80A 120.0 . . ?
C81A C80A H80A 120.0 . . ?
C82A C81A C80A 120.0 . . ?
C82A C81A C85A 116.5(5) . . ?
C80A C81A C85A 123.5(5) . . ?
C81A C82A C83A 120.0 . . ?
C81A C82A H82A 120.0 . . ?
C83A C82A H82A 120.0 . . ?
C82A C83A C78A 120.0 . . ?
C82A C83A C86A 119.4(6) . . ?
C78A C83A C86A 120.4(6) . . ?
C79A C84A H84A 109.5 . . ?
C79A C84A H84B 109.5 . . ?
H84A C84A H84B 109.5 . . ?
C79A C84A H84C 109.5 . . ?
H84A C84A H84C 109.5 . . ?
H84B C84A H84C 109.5 . . ?
C81A C85A H85A 109.5 . . ?
C81A C85A H85B 109.5 . . ?
H85A C85A H85B 109.5 . . ?
C81A C85A H85C 109.5 . . ?
H85A C85A H85C 109.5 . . ?
H85B C85A H85C 109.5 . . ?
C83A C86A H86A 109.5 . . ?
C83A C86A H86B 109.5 . . ?
H86A C86A H86B 109.5 . . ?
C83A C86A H86C 109.5 . . ?
H86A C86A H86C 109.5 . . ?
H86B C86A H86C 109.5 . . ?
C79B C78B C83B 120.0 . . ?
C79B C78B C68 119.2(5) . . ?
C83B C78B C68 120.4(4) . . ?
C80B C79B C78B 120.0 . . ?
C80B C79B C84B 119.4(4) . . ?
C78B C79B C84B 120.4(4) . . ?
C81B C80B C79B 120.0 . . ?
C81B C80B H80B 120.0 . . ?
C79B C80B H80B 120.0 . . ?
C80B C81B C82B 120.0 . . ?
C80B C81B C85B 119.0(4) . . ?
C82B C81B C85B 120.9(4) . . ?
C81B C82B C83B 120.0 . . ?
C81B C82B H82B 120.0 . . ?
C83B C82B H82B 120.0 . . ?
C82B C83B C78B 120.0 . . ?
C82B C83B C86B 117.2(4) . . ?
C78B C83B C86B 122.2(5) . . ?
C79B C84B H84D 109.5 . . ?
C79B C84B H84E 109.5 . . ?
H84D C84B H84E 109.5 . . ?
C79B C84B H84F 109.5 . . ?
H84D C84B H84F 109.5 . . ?
H84E C84B H84F 109.5 . . ?
C81B C85B H85D 109.5 . . ?
C81B C85B H85E 109.5 . . ?
H85D C85B H85E 109.5 . . ?
C81B C85B H85F 109.5 . . ?
H85D C85B H85F 109.5 . . ?
H85E C85B H85F 109.5 . . ?
C83B C86B H86D 109.5 . . ?
C83B C86B H86E 109.5 . . ?
H86D C86B H86E 109.5 . . ?
C83B C86B H86F 109.5 . . ?
H86D C86B H86F 109.5 . . ?
H86E C86B H86F 109.5 . . ?
C92 C87 C88 120.0(2) . . ?
C92 C87 N5 120.4(2) . . ?
C88 C87 N5 119.6(2) . . ?
C89 C88 C87 119.1(2) . . ?
C89 C88 C93 116.3(2) . . ?
C87 C88 C93 124.6(2) . . ?
C90 C89 C88 121.3(3) . . ?
C90 C89 H89 119.4 . . ?
C88 C89 H89 119.4 . . ?
C91 C90 C89 119.3(2) . . ?
C91 C90 H90 120.4 . . ?
C89 C90 H90 120.4 . . ?
C90 C91 C92 121.7(3) . . ?
C90 C91 H91 119.1 . . ?
C92 C91 H91 119.1 . . ?
C91 C92 C87 118.7(2) . . ?
C91 C92 C102 115.8(2) . . ?
C87 C92 C102 125.6(2) . . ?
C98 C93 C94 119.7(2) . . ?
C98 C93 C88 119.7(2) . . ?
C94 C93 C88 120.2(2) . . ?
C95 C94 C93 119.3(3) . . ?
C95 C94 C99 118.4(3) . . ?
C93 C94 C99 122.2(2) . . ?
C96 C95 C94 121.5(3) . . ?
C96 C95 H95 119.2 . . ?
C94 C95 H95 119.2 . . ?
C95 C96 C97 118.5(3) . . ?
C95 C96 C100 120.9(3) . . ?
C97 C96 C100 120.6(3) . . ?
C96 C97 C98 122.1(3) . . ?
C96 C97 H97 118.9 . . ?
C98 C97 H97 118.9 . . ?
C97 C98 C93 118.8(3) . . ?
C97 C98 C101 120.0(3) . . ?
C93 C98 C101 121.1(2) . . ?
C94 C99 H99A 109.5 . . ?
C94 C99 H99B 109.5 . . ?
H99A C99 H99B 109.5 . . ?
C94 C99 H99C 109.5 . . ?
H99A C99 H99C 109.5 . . ?
H99B C99 H99C 109.5 . . ?
C96 C100 H10A 109.5 . . ?
C96 C100 H10B 109.5 . . ?
H10A C100 H10B 109.5 . . ?
C96 C100 H10C 109.5 . . ?
H10A C100 H10C 109.5 . . ?
H10B C100 H10C 109.5 . . ?
C98 C101 H10D 109.5 . . ?
C98 C101 H10E 109.5 . . ?
H10D C101 H10E 109.5 . . ?
C98 C101 H10F 109.5 . . ?
H10D C101 H10F 109.5 . . ?
H10E C101 H10F 109.5 . . ?
C107 C102 C103 119.8(2) . . ?
C107 C102 C92 120.0(2) . . ?
C103 C102 C92 119.8(2) . . ?
C104 C103 C102 119.1(3) . . ?
C104 C103 C108 120.4(2) . . ?
C102 C103 C108 120.5(2) . . ?
C105 C104 C103 122.0(3) . . ?
C105 C104 H104 119.0 . . ?
C103 C104 H104 119.0 . . ?
C104 C105 C106 118.0(3) . . ?
C104 C105 C109 121.0(3) . . ?
C106 C105 C109 121.0(3) . . ?
C105 C106 C107 122.2(3) . . ?
C105 C106 H106 118.9 . . ?
C107 C106 H106 118.9 . . ?
C106 C107 C102 118.8(2) . . ?
C106 C107 C110 119.7(2) . . ?
C102 C107 C110 121.5(2) . . ?
C103 C108 H10G 109.5 . . ?
C103 C108 H10H 109.5 . . ?
H10G C108 H10H 109.5 . . ?
C103 C108 H10I 109.5 . . ?
H10G C108 H10I 109.5 . . ?
H10H C108 H10I 109.5 . . ?
C105 C109 H10J 109.5 . . ?
C105 C109 H10K 109.5 . . ?
H10J C109 H10K 109.5 . . ?
C105 C109 H10L 109.5 . . ?
H10J C109 H10L 109.5 . . ?
H10K C109 H10L 109.5 . . ?
C107 C110 H11A 109.5 . . ?
C107 C110 H11B 109.5 . . ?
H11A C110 H11B 109.5 . . ?
C107 C110 H11C 109.5 . . ?
H11A C110 H11C 109.5 . . ?
H11B C110 H11C 109.5 . . ?
N6 C111 N5 121.72(19) . . ?
N6 C111 As2 129.14(16) . . ?
N5 C111 As2 109.06(15) . . ?
C117 C112 C113 119.9(2) . . ?
C117 C112 N6 116.8(2) . . ?
C113 C112 N6 122.9(2) . . ?
C114 C113 C112 118.3(2) . . ?
C114 C113 C118 118.5(2) . . ?
C112 C113 C118 123.2(2) . . ?
C115 C114 C113 121.4(2) . . ?
C115 C114 H114 119.3 . . ?
C113 C114 H114 119.3 . . ?
C116 C115 C114 119.8(3) . . ?
C116 C115 H115 120.1 . . ?
C114 C115 H115 120.1 . . ?
C115 C116 C117 121.3(3) . . ?
C115 C116 H116 119.4 . . ?
C117 C116 H116 119.4 . . ?
C116 C117 C112 118.8(2) . . ?
C116 C117 C119 119.6(2) . . ?
C112 C117 C119 121.7(2) . . ?
C113 C118 H11D 109.5 . . ?
C113 C118 H11E 109.5 . . ?
H11D C118 H11E 109.5 . . ?
C113 C118 H11F 109.5 . . ?
H11D C118 H11F 109.5 . . ?
H11E C118 H11F 109.5 . . ?
C117 C119 H11G 109.5 . . ?
C117 C119 H11H 109.5 . . ?
H11G C119 H11H 109.5 . . ?
C117 C119 H11I 109.5 . . ?
H11G C119 H11I 109.5 . . ?
H11H C119 H11I 109.5 . . ?
C121 C120 P4 124.26(17) . . ?
C121 C120 As2 117.02(16) . . ?
P4 C120 As2 118.71(12) . . ?
C123 C121 C120 111.0(2) . . ?
C123 C121 C122 109.3(2) . . ?
C120 C121 C122 108.90(19) . . ?
C123 C121 C124 108.5(2) . . ?
C120 C121 C124 109.83(19) . . ?
C122 C121 C124 109.3(2) . . ?
C121 C122 H12A 109.5 . . ?
C121 C122 H12B 109.5 . . ?
H12A C122 H12B 109.5 . . ?
C121 C122 H12C 109.5 . . ?
H12A C122 H12C 109.5 . . ?
H12B C122 H12C 109.5 . . ?
C121 C123 H12D 109.5 . . ?
C121 C123 H12E 109.5 . . ?
H12D C123 H12E 109.5 . . ?
C121 C123 H12F 109.5 . . ?
H12D C123 H12F 109.5 . . ?
H12E C123 H12F 109.5 . . ?
C121 C124 H12G 109.5 . . ?
C121 C124 H12H 109.5 . . ?
H12G C124 H12H 109.5 . . ?
C121 C124 H12I 109.5 . . ?
H12G C124 H12I 109.5 . . ?
H12H C124 H12I 109.5 . . ?
C126 C125 C130 120.0 . . ?
C126 C125 H125 120.0 . . ?
C130 C125 H125 120.0 . . ?
C125 C126 C127 120.0 . . ?
C125 C126 H126 120.0 . . ?
C127 C126 H126 120.0 . . ?
C126 C127 C128 120.0 . . ?
C126 C127 H127 120.0 . . ?
C128 C127 H127 120.0 . . ?
C127 C128 C129 120.0 . . ?
C127 C128 H128 120.0 . . ?
C129 C128 H128 120.0 . . ?
C130 C129 C128 120.0 . . ?
C130 C129 H129 120.0 . . ?
C128 C129 H129 120.0 . . ?
C129 C130 C125 120.0 . . ?
C129 C130 H130 120.0 . . ?
C125 C130 H130 120.0 . . ?
C144 C143 C148 120.0 . . ?
C144 C143 H143 120.0 . . ?
C148 C143 H143 120.0 . . ?
C143 C144 C145 120.0 . . ?
C143 C144 H144 120.0 . . ?
C145 C144 H144 120.0 . . ?
C144 C145 C146 120.0 . . ?
C144 C145 H145 120.0 . . ?
C146 C145 H145 120.0 . . ?
C147 C146 C145 120.0 . . ?
C147 C146 H146 120.0 . . ?
C145 C146 H146 120.0 . . ?
C146 C147 C148 120.0 . . ?
C146 C147 H147 120.0 . . ?
C148 C147 H147 120.0 . . ?
C147 C148 C143 120.0 . . ?
C147 C148 H148 120.0 . . ?
C143 C148 H148 120.0 . . ?
C132 C131 C136 120.0 . . ?
C132 C131 H131 120.0 . . ?
C136 C131 H131 120.0 . . ?
C131 C132 C133 120.0 . . ?
C131 C132 H132 120.0 . . ?
C133 C132 H132 120.0 . . ?
C134 C133 C132 120.0 . . ?
C134 C133 H133 120.0 . . ?
C132 C133 H133 120.0 . . ?
C135 C134 C133 120.0 . . ?
C135 C134 H134 120.0 . . ?
C133 C134 H134 120.0 . . ?
C134 C135 C136 120.0 . . ?
C134 C135 H135 120.0 . . ?
C136 C135 H135 120.0 . . ?
C135 C136 C131 120.0 . . ?
C135 C136 H136 120.0 . . ?
C131 C136 H136 120.0 . . ?
C138 C137 C142 120.0 . . ?
C138 C137 H137 120.0 . . ?
C142 C137 H137 120.0 . . ?
C137 C138 C139 120.0 . . ?
C137 C138 H138 120.0 . . ?
C139 C138 H138 120.0 . . ?
C140 C139 C138 120.0 . . ?
C140 C139 H139 120.0 . . ?
C138 C139 H139 120.0 . . ?
C141 C140 C139 120.0 . . ?
C141 C140 H140 120.0 . . ?
C139 C140 H140 120.0 . . ?
C140 C141 C142 120.0 . . ?
C140 C141 H141 120.0 . . ?
C142 C141 H141 120.0 . . ?
C141 C142 C137 120.0 . . ?
C141 C142 H142 120.0 . . ?
C137 C142 H142 120.0 . . ?
C150 C149 C154 120.0 . . ?
C150 C149 H149 120.0 . . ?
C154 C149 H149 120.0 . . ?
C149 C150 C151 120.0 . . ?
C149 C150 H150 120.0 . . ?
C151 C150 H150 120.0 . . ?
C152 C151 C150 120.0 . . ?
C152 C151 H151 120.0 . . ?
C150 C151 H151 120.0 . . ?
C151 C152 C153 120.0 . . ?
C151 C152 H152 120.0 . . ?
C153 C152 H152 120.0 . . ?
C154 C153 C152 120.0 . . ?
C154 C153 H153 120.0 . . ?
C152 C153 H153 120.0 . . ?
C153 C154 C149 120.0 . . ?
C153 C154 H154 120.0 . . ?
C149 C154 H154 120.0 . . ?

loop_
_geom_torsion_atom_site_label_1
_geom_torsion_atom_site_label_2
_geom_torsion_atom_site_label_3
_geom_torsion_atom_site_label_4
_geom_torsion
_geom_torsion_site_symmetry_1
_geom_torsion_site_symmetry_2
_geom_torsion_site_symmetry_3
_geom_torsion_site_symmetry_4
_geom_torsion_publ_flag
N2 P1 N1 C1 -175.45(17) . . . . ?
P2 P1 N1 C1 84.76(16) . . . . ?
N2 P1 N1 As1 47.06(10) . . . . ?
P2 P1 N1 As1 -52.74(8) . . . . ?
C58 As1 N1 C1 -91.32(16) . . . . ?
C49 As1 N1 C1 177.45(16) . . . . ?
C58 As1 N1 P1 50.49(10) . . . . ?
C49 As1 N1 P1 -40.74(10) . . . . ?
N1 P1 N2 C49 -36.54(16) . . . . ?
P2 P1 N2 C49 60.81(15) . . . . ?
N1 P1 N2 C25 150.58(16) . . . . ?
P2 P1 N2 C25 -112.08(15) . . . . ?
P1 N1 C1 C6 -10.4(3) . . . . ?
As1 N1 C1 C6 124.0(2) . . . . ?
P1 N1 C1 C2 168.95(16) . . . . ?
As1 N1 C1 C2 -56.6(2) . . . . ?
C6 C1 C2 C3 -5.0(3) . . . . ?
N1 C1 C2 C3 175.6(2) . . . . ?
C6 C1 C2 C7 166.7(2) . . . . ?
N1 C1 C2 C7 -12.7(3) . . . . ?
C1 C2 C3 C4 2.1(4) . . . . ?
C7 C2 C3 C4 -170.4(3) . . . . ?
C2 C3 C4 C5 2.0(5) . . . . ?
C3 C4 C5 C6 -3.1(5) . . . . ?
C4 C5 C6 C1 0.1(4) . . . . ?
C4 C5 C6 C16 177.3(3) . . . . ?
C2 C1 C6 C5 4.0(3) . . . . ?
N1 C1 C6 C5 -176.7(2) . . . . ?
C2 C1 C6 C16 -172.9(2) . . . . ?
N1 C1 C6 C16 6.4(4) . . . . ?
C3 C2 C7 C8 98.7(3) . . . . ?
C1 C2 C7 C8 -73.4(3) . . . . ?
C3 C2 C7 C12 -69.0(3) . . . . ?
C1 C2 C7 C12 119.0(3) . . . . ?
C12 C7 C8 C9 -4.8(4) . . . . ?
C2 C7 C8 C9 -172.6(2) . . . . ?
C12 C7 C8 C13 171.9(2) . . . . ?
C2 C7 C8 C13 4.2(3) . . . . ?
C7 C8 C9 C10 2.7(4) . . . . ?
C13 C8 C9 C10 -174.1(3) . . . . ?
C8 C9 C10 C11 0.2(4) . . . . ?
C8 C9 C10 C14 -178.8(3) . . . . ?
C9 C10 C11 C12 -0.9(4) . . . . ?
C14 C10 C11 C12 178.0(3) . . . . ?
C10 C11 C12 C7 -1.2(4) . . . . ?
C10 C11 C12 C15 179.7(2) . . . . ?
C8 C7 C12 C11 4.1(3) . . . . ?
C2 C7 C12 C11 171.6(2) . . . . ?
C8 C7 C12 C15 -176.9(2) . . . . ?
C2 C7 C12 C15 -9.4(3) . . . . ?
C5 C6 C16 C21 -96.5(3) . . . . ?
C1 C6 C16 C21 80.5(3) . . . . ?
C5 C6 C16 C17 71.9(3) . . . . ?
C1 C6 C16 C17 -111.1(3) . . . . ?
C21 C16 C17 C18 -2.4(4) . . . . ?
C6 C16 C17 C18 -170.8(2) . . . . ?
C21 C16 C17 C22 173.8(2) . . . . ?
C6 C16 C17 C22 5.5(4) . . . . ?
C16 C17 C18 C19 2.2(4) . . . . ?
C22 C17 C18 C19 -174.1(3) . . . . ?
C17 C18 C19 C20 -1.2(4) . . . . ?
C17 C18 C19 C23 175.3(3) . . . . ?
C18 C19 C20 C21 0.5(4) . . . . ?
C23 C19 C20 C21 -176.0(3) . . . . ?
C19 C20 C21 C16 -0.7(4) . . . . ?
C19 C20 C21 C24 176.6(3) . . . . ?
C17 C16 C21 C20 1.7(4) . . . . ?
C6 C16 C21 C20 170.1(2) . . . . ?
C17 C16 C21 C24 -175.6(2) . . . . ?
C6 C16 C21 C24 -7.2(4) . . . . ?
C49 N2 C25 C30 61.1(3) . . . . ?
P1 N2 C25 C30 -126.3(2) . . . . ?
C49 N2 C25 C26 -120.9(2) . . . . ?
P1 N2 C25 C26 51.7(3) . . . . ?
C30 C25 C26 C27 0.6(4) . . . . ?
N2 C25 C26 C27 -177.3(2) . . . . ?
C30 C25 C26 C31 -178.9(2) . . . . ?
N2 C25 C26 C31 3.2(4) . . . . ?
C25 C26 C27 C28 -0.2(4) . . . . ?
C31 C26 C27 C28 179.3(3) . . . . ?
C26 C27 C28 C29 -0.9(5) . . . . ?
C27 C28 C29 C30 1.7(5) . . . . ?
C28 C29 C30 C25 -1.3(4) . . . . ?
C28 C29 C30 C40 175.6(3) . . . . ?
C26 C25 C30 C29 0.2(4) . . . . ?
N2 C25 C30 C29 178.1(2) . . . . ?
C26 C25 C30 C40 -176.3(3) . . . . ?
N2 C25 C30 C40 1.6(4) . . . . ?
C27 C26 C31 C36 70.2(3) . . . . ?
C25 C26 C31 C36 -110.2(3) . . . . ?
C27 C26 C31 C32 -100.4(3) . . . . ?
C25 C26 C31 C32 79.1(3) . . . . ?
C36 C31 C32 C33 1.6(3) . . . . ?
C26 C31 C32 C33 172.3(2) . . . . ?
C36 C31 C32 C37 -178.5(2) . . . . ?
C26 C31 C32 C37 -7.9(3) . . . . ?
C31 C32 C33 C34 -0.2(4) . . . . ?
C37 C32 C33 C34 180.0(3) . . . . ?
C32 C33 C34 C35 -0.6(4) . . . . ?
C32 C33 C34 C38 178.2(3) . . . . ?
C33 C34 C35 C36 0.0(4) . . . . ?
C38 C34 C35 C36 -178.8(3) . . . . ?
C34 C35 C36 C31 1.4(4) . . . . ?
C34 C35 C36 C39 -177.4(3) . . . . ?
C32 C31 C36 C35 -2.2(3) . . . . ?
C26 C31 C36 C35 -172.9(2) . . . . ?
C32 C31 C36 C39 176.5(2) . . . . ?
C26 C31 C36 C39 5.9(3) . . . . ?
C29 C30 C40 C45 67.9(3) . . . . ?
C25 C30 C40 C45 -115.5(3) . . . . ?
C29 C30 C40 C41 -102.3(3) . . . . ?
C25 C30 C40 C41 74.3(3) . . . . ?
C45 C40 C41 C42 1.3(3) . . . . ?
C30 C40 C41 C42 171.7(2) . . . . ?
C45 C40 C41 C46 -174.1(2) . . . . ?
C30 C40 C41 C46 -3.8(3) . . . . ?
C40 C41 C42 C43 -0.8(4) . . . . ?
C46 C41 C42 C43 174.7(2) . . . . ?
C41 C42 C43 C44 -0.1(4) . . . . ?
C41 C42 C43 C47 -179.8(2) . . . . ?
C42 C43 C44 C45 0.6(4) . . . . ?
C47 C43 C44 C45 -179.7(3) . . . . ?
C41 C40 C45 C44 -0.9(4) . . . . ?
C30 C40 C45 C44 -171.0(2) . . . . ?
C41 C40 C45 C48 177.9(2) . . . . ?
C30 C40 C45 C48 7.8(4) . . . . ?
C43 C44 C45 C40 -0.1(4) . . . . ?
C43 C44 C45 C48 -178.9(3) . . . . ?
C50 N3 C49 N2 -175.9(2) . . . . ?
C50 N3 C49 As1 6.3(3) . . . . ?
C25 N2 C49 N3 4.9(3) . . . . ?
P1 N2 C49 N3 -167.77(17) . . . . ?
C25 N2 C49 As1 -176.92(15) . . . . ?
P1 N2 C49 As1 10.39(19) . . . . ?
C49 N3 C50 C55 57.4(3) . . . . ?
C49 N3 C50 C51 -126.9(2) . . . . ?
C55 C50 C51 C52 -6.2(4) . . . . ?
N3 C50 C51 C52 178.0(2) . . . . ?
C55 C50 C51 C56 173.3(2) . . . . ?
N3 C50 C51 C56 -2.6(4) . . . . ?
C50 C51 C52 C53 1.4(4) . . . . ?
C56 C51 C52 C53 -178.1(3) . . . . ?
C51 C52 C53 C54 2.6(5) . . . . ?
C52 C53 C54 C55 -1.9(5) . . . . ?
C53 C54 C55 C50 -2.8(4) . . . . ?
C53 C54 C55 C57 175.2(3) . . . . ?
C51 C50 C55 C54 6.8(3) . . . . ?
N3 C50 C55 C54 -177.6(2) . . . . ?
C51 C50 C55 C57 -171.2(2) . . . . ?
N3 C50 C55 C57 4.5(4) . . . . ?
P1 P2 C58 C59 179.30(19) . . . . ?
P1 P2 C58 As1 -2.50(13) . . . . ?
P2 C58 C59 C62 -127.1(2) . . . . ?
As1 C58 C59 C62 54.7(2) . . . . ?
P2 C58 C59 C61 -6.0(3) . . . . ?
As1 C58 C59 C61 175.71(18) . . . . ?
P2 C58 C59 C60 113.6(2) . . . . ?
As1 C58 C59 C60 -64.6(3) . . . . ?
N5 P3 N4 C63 -162.23(17) . . . . ?
P4 P3 N4 C63 98.82(17) . . . . ?
N5 P3 N4 As2 46.80(11) . . . . ?
P4 P3 N4 As2 -52.15(9) . . . . ?
C120 As2 N4 C63 -102.21(19) . . . . ?
C111 As2 N4 C63 167.16(19) . . . . ?
C120 As2 N4 P3 48.50(11) . . . . ?
C111 As2 N4 P3 -42.13(11) . . . . ?
N4 P3 N5 C111 -33.27(16) . . . . ?
P4 P3 N5 C111 64.76(15) . . . . ?
N4 P3 N5 C87 154.29(16) . . . . ?
P4 P3 N5 C87 -107.68(15) . . . . ?
P3 N4 C63 C64 -18.2(3) . . . . ?
As2 N4 C63 C64 128.2(2) . . . . ?
P3 N4 C63 C68 159.18(17) . . . . ?
As2 N4 C63 C68 -54.5(3) . . . . ?
C68 C63 C64 C65 -3.4(3) . . . . ?
N4 C63 C64 C65 174.0(2) . . . . ?
C68 C63 C64 C69 170.9(2) . . . . ?
N4 C63 C64 C69 -11.7(4) . . . . ?
C63 C64 C65 C66 2.5(4) . . . . ?
C69 C64 C65 C66 -172.5(3) . . . . ?
C64 C65 C66 C67 0.2(5) . . . . ?
C65 C66 C67 C68 -2.0(5) . . . . ?
C66 C67 C68 C63 1.0(4) . . . . ?
C66 C67 C68 C78B -179.9(4) . . . . ?
C66 C67 C68 C78A -173.5(5) . . . . ?
C64 C63 C68 C67 1.7(3) . . . . ?
N4 C63 C68 C67 -175.7(2) . . . . ?
C64 C63 C68 C78B -177.3(4) . . . . ?
N4 C63 C68 C78B 5.3(5) . . . . ?
C64 C63 C68 C78A 175.3(5) . . . . ?
N4 C63 C68 C78A -2.2(6) . . . . ?
C65 C64 C69 C70 86.9(3) . . . . ?
C63 C64 C69 C70 -87.8(3) . . . . ?
C65 C64 C69 C74 -81.3(3) . . . . ?
C63 C64 C69 C74 104.1(3) . . . . ?
C74 C69 C70 C71 -2.9(4) . . . . ?
C64 C69 C70 C71 -171.3(2) . . . . ?
C74 C69 C70 C75 173.9(2) . . . . ?
C64 C69 C70 C75 5.5(4) . . . . ?
C69 C70 C71 C72 2.0(4) . . . . ?
C75 C70 C71 C72 -174.9(3) . . . . ?
C70 C71 C72 C73 -0.4(4) . . . . ?
C70 C71 C72 C76 178.5(3) . . . . ?
C71 C72 C73 C74 -0.2(4) . . . . ?
C76 C72 C73 C74 -179.1(3) . . . . ?
C72 C73 C74 C69 -0.8(4) . . . . ?
C72 C73 C74 C77 176.7(3) . . . . ?
C70 C69 C74 C73 2.3(4) . . . . ?
C64 C69 C74 C73 170.4(2) . . . . ?
C70 C69 C74 C77 -175.2(2) . . . . ?
C64 C69 C74 C77 -7.1(4) . . . . ?
C67 C68 C78A C79A 82.8(5) . . . . ?
C63 C68 C78A C79A -91.1(5) . . . . ?
C78B C68 C78A C79A 166(7) . . . . ?
C67 C68 C78A C83A -86.9(5) . . . . ?
C63 C68 C78A C83A 99.2(5) . . . . ?
C78B C68 C78A C83A -3(6) . . . . ?
C83A C78A C79A C80A 0.0 . . . . ?
C68 C78A C79A C80A -169.9(7) . . . . ?
C83A C78A C79A C84A 175.0(14) . . . . ?
C68 C78A C79A C84A 5.1(13) . . . . ?
C78A C79A C80A C81A 0.0 . . . . ?
C84A C79A C80A C81A -175.1(14) . . . . ?
C79A C80A C81A C82A 0.0 . . . . ?
C79A C80A C81A C85A -178.8(11) . . . . ?
C80A C81A C82A C83A 0.0 . . . . ?
C85A C81A C82A C83A 178.9(10) . . . . ?
C81A C82A C83A C78A 0.0 . . . . ?
C81A C82A C83A C86A 175.0(13) . . . . ?
C79A C78A C83A C82A 0.0 . . . . ?
C68 C78A C83A C82A 169.4(7) . . . . ?
C79A C78A C83A C86A -175.0(13) . . . . ?
C68 C78A C83A C86A -5.6(13) . . . . ?
C67 C68 C78B C79B 84.1(4) . . . . ?
C63 C68 C78B C79B -96.9(4) . . . . ?
C78A C68 C78B C79B -15(6) . . . . ?
C67 C68 C78B C83B -88.1(4) . . . . ?
C63 C68 C78B C83B 91.0(4) . . . . ?
C78A C68 C78B C83B 173(7) . . . . ?
C83B C78B C79B C80B 0.0 . . . . ?
C68 C78B C79B C80B -172.2(5) . . . . ?
C83B C78B C79B C84B 174.8(10) . . . . ?
C68 C78B C79B C84B 2.6(10) . . . . ?
C78B C79B C80B C81B 0.0 . . . . ?
C84B C79B C80B C81B -174.8(10) . . . . ?
C79B C80B C81B C82B 0.0 . . . . ?
C79B C80B C81B C85B -175.5(7) . . . . ?
C80B C81B C82B C83B 0.0 . . . . ?
C85B C81B C82B C83B 175.4(7) . . . . ?
C81B C82B C83B C78B 0.0 . . . . ?
C81B C82B C83B C86B 172.0(9) . . . . ?
C79B C78B C83B C82B 0.0 . . . . ?
C68 C78B C83B C82B 172.1(5) . . . . ?
C79B C78B C83B C86B -171.6(10) . . . . ?
C68 C78B C83B C86B 0.5(10) . . . . ?
C111 N5 C87 C92 -115.8(3) . . . . ?
P3 N5 C87 C92 56.5(3) . . . . ?
C111 N5 C87 C88 65.3(3) . . . . ?
P3 N5 C87 C88 -122.5(2) . . . . ?
C92 C87 C88 C89 0.6(4) . . . . ?
N5 C87 C88 C89 179.6(2) . . . . ?
C92 C87 C88 C93 -176.2(2) . . . . ?
N5 C87 C88 C93 2.7(4) . . . . ?
C87 C88 C89 C90 -0.4(4) . . . . ?
C93 C88 C89 C90 176.7(3) . . . . ?
C88 C89 C90 C91 0.2(5) . . . . ?
C89 C90 C91 C92 -0.1(5) . . . . ?
C90 C91 C92 C87 0.3(4) . . . . ?
C90 C91 C92 C102 -179.9(3) . . . . ?
C88 C87 C92 C91 -0.6(4) . . . . ?
N5 C87 C92 C91 -179.5(2) . . . . ?
C88 C87 C92 C102 179.7(2) . . . . ?
N5 C87 C92 C102 0.8(4) . . . . ?
C89 C88 C93 C98 -102.6(3) . . . . ?
C87 C88 C93 C98 74.4(3) . . . . ?
C89 C88 C93 C94 70.1(3) . . . . ?
C87 C88 C93 C94 -113.0(3) . . . . ?
C98 C93 C94 C95 -2.6(3) . . . . ?
C88 C93 C94 C95 -175.2(2) . . . . ?
C98 C93 C94 C99 175.4(2) . . . . ?
C88 C93 C94 C99 2.7(3) . . . . ?
C93 C94 C95 C96 0.8(4) . . . . ?
C99 C94 C95 C96 -177.2(2) . . . . ?
C94 C95 C96 C97 1.2(4) . . . . ?
C94 C95 C96 C100 -178.6(2) . . . . ?
C95 C96 C97 C98 -1.6(4) . . . . ?
C100 C96 C97 C98 178.2(2) . . . . ?
C96 C97 C98 C93 -0.1(4) . . . . ?
C96 C97 C98 C101 176.7(2) . . . . ?
C94 C93 C98 C97 2.2(3) . . . . ?
C88 C93 C98 C97 174.9(2) . . . . ?
C94 C93 C98 C101 -174.6(2) . . . . ?
C88 C93 C98 C101 -1.8(3) . . . . ?
C91 C92 C102 C107 77.3(3) . . . . ?
C87 C92 C102 C107 -102.9(3) . . . . ?
C91 C92 C102 C103 -95.1(3) . . . . ?
C87 C92 C102 C103 84.7(3) . . . . ?
C107 C102 C103 C104 1.6(3) . . . . ?
C92 C102 C103 C104 174.0(2) . . . . ?
C107 C102 C103 C108 -178.6(2) . . . . ?
C92 C102 C103 C108 -6.2(3) . . . . ?
C102 C103 C104 C105 0.6(4) . . . . ?
C108 C103 C104 C105 -179.2(2) . . . . ?
C103 C104 C105 C106 -1.3(4) . . . . ?
C103 C104 C105 C109 177.3(3) . . . . ?
C104 C105 C106 C107 0.0(4) . . . . ?
C109 C105 C106 C107 -178.6(3) . . . . ?
C105 C106 C107 C102 2.1(4) . . . . ?
C105 C106 C107 C110 -177.0(2) . . . . ?
C103 C102 C107 C106 -2.8(3) . . . . ?
C92 C102 C107 C106 -175.2(2) . . . . ?
C103 C102 C107 C110 176.2(2) . . . . ?
C92 C102 C107 C110 3.8(3) . . . . ?
C112 N6 C111 N5 -175.59(19) . . . . ?
C112 N6 C111 As2 8.0(3) . . . . ?
C87 N5 C111 N6 1.4(3) . . . . ?
P3 N5 C111 N6 -171.01(16) . . . . ?
C87 N5 C111 As2 178.46(15) . . . . ?
P3 N5 C111 As2 6.00(19) . . . . ?
C111 N6 C112 C117 -132.4(2) . . . . ?
C111 N6 C112 C113 54.2(3) . . . . ?
C117 C112 C113 C114 8.9(4) . . . . ?
N6 C112 C113 C114 -178.0(2) . . . . ?
C117 C112 C113 C118 -168.8(2) . . . . ?
N6 C112 C113 C118 4.3(4) . . . . ?
C112 C113 C114 C115 -3.2(4) . . . . ?
C118 C113 C114 C115 174.6(3) . . . . ?
C113 C114 C115 C116 -2.4(5) . . . . ?
C114 C115 C116 C117 2.4(5) . . . . ?
C115 C116 C117 C112 3.3(5) . . . . ?
C115 C116 C117 C119 -177.1(3) . . . . ?
C113 C112 C117 C116 -8.9(4) . . . . ?
N6 C112 C117 C116 177.5(2) . . . . ?
C113 C112 C117 C119 171.4(2) . . . . ?
N6 C112 C117 C119 -2.1(4) . . . . ?
P3 P4 C120 C121 174.68(18) . . . . ?
P3 P4 C120 As2 -4.59(13) . . . . ?
P4 C120 C121 C123 -1.0(3) . . . . ?
As2 C120 C121 C123 178.24(18) . . . . ?
P4 C120 C121 C122 -121.4(2) . . . . ?
As2 C120 C121 C122 57.9(2) . . . . ?
P4 C120 C121 C124 119.0(2) . . . . ?
As2 C120 C121 C124 -61.8(2) . . . . ?
C130 C125 C126 C127 0.0 . . . . ?
C125 C126 C127 C128 0.0 . . . . ?
C126 C127 C128 C129 0.0 . . . . ?
C127 C128 C129 C130 0.0 . . . . ?
C128 C129 C130 C125 0.0 . . . . ?
C126 C125 C130 C129 0.0 . . . . ?
C148 C143 C144 C145 0.0 . . . . ?
C143 C144 C145 C146 0.0 . . . . ?
C144 C145 C146 C147 0.0 . . . . ?
C145 C146 C147 C148 0.0 . . . . ?
C146 C147 C148 C143 0.0 . . . . ?
C144 C143 C148 C147 0.0 . . . . ?
C136 C131 C132 C133 0.0 . . . . ?
C131 C132 C133 C134 0.0 . . . . ?
C132 C133 C134 C135 0.0 . . . . ?
C133 C134 C135 C136 0.0 . . . . ?
C134 C135 C136 C131 0.0 . . . . ?
C132 C131 C136 C135 0.0 . . . . ?
C142 C137 C138 C139 0.0 . . . . ?
C137 C138 C139 C140 0.0 . . . . ?
C138 C139 C140 C141 0.0 . . . . ?
C139 C140 C141 C142 0.0 . . . . ?
C140 C141 C142 C137 0.0 . . . . ?
C138 C137 C142 C141 0.0 . . . . ?
C154 C149 C150 C151 0.0 . . . . ?
C149 C150 C151 C152 0.0 . . . . ?
C150 C151 C152 C153 0.0 . . . . ?
C151 C152 C153 C154 0.0 . . . . ?
C152 C153 C154 C149 0.0 . . . . ?
C150 C149 C154 C153 0.0 . . . . ?

_refine_diff_density_max         0.767
_refine_diff_density_min         -0.444
_refine_diff_density_rms         0.064

_shelxl_version_number           2013-4

_shelx_res_file                  
;
TITL a1 in P2(1)/c
CELL 0.71073  24.1227  12.4043  39.1399  90.000 106.871  90.000
ZERR    8.00   0.0020   0.0009   0.0029   0.000   0.003   0.000
LATT  1
SYMM -X, 0.5+Y, 0.5-Z
SFAC C H N P AS
UNIT 522 570 24 16 8
LIST 4
TEMP -99.960
SIZE 0.18 0.38 0.43
OMIT -3 60
OMIT     2   4   4
OMIT     0   1   4
L.S. 12
EADP C131 C132 C133 C134 C135 C136 C137 C138 C139 C140 C141 C142
EADP C125 C126 C127 C128 C129 C130 C143 C144 C145 C146 C147 C148
EADP C149 C152 C150 C153 C151 C154
EADP C78A C78B C81A C81B
EADP C79A C79B C82A C82B
EADP C80A C80B C83A C83B
EADP C84A C84B
EADP C85A C85B
EADP C86A C86B

EQIV $1 -x, 2-y, 1-z
FREE C149 C149_$1
FREE C149 C150_$1
FREE C149 C151_$1
FREE C149 C152_$1
FREE C149 C153_$1
FREE C149 C154_$1
FREE C150 C149_$1
FREE C150 C150_$1
FREE C150 C151_$1
FREE C150 C152_$1
FREE C150 C153_$1
FREE C150 C154_$1
FREE C151 C149_$1
FREE C151 C150_$1
FREE C151 C151_$1
FREE C151 C152_$1
FREE C151 C153_$1
FREE C151 C154_$1
FREE C152 C149_$1
FREE C152 C150_$1
FREE C152 C151_$1
FREE C152 C152_$1
FREE C152 C153_$1
FREE C152 C154_$1
FREE C153 C149_$1
FREE C153 C150_$1
FREE C153 C151_$1
FREE C153 C152_$1
FREE C153 C153_$1
FREE C153 C154_$1
FREE C154 C149_$1
FREE C154 C150_$1
FREE C154 C151_$1
FREE C154 C152_$1
FREE C154 C153_$1
FREE C154 C154_$1
ACTA
CONF
BOND $H
FMAP 2
PLAN 50

SUMP 1 0 1 2 1 3 1 4 1 5
WGHT    0.043400    6.533000
FVAR       0.05340   0.29707   0.32759   0.28406   0.09127   0.08399   0.57072
MOLE   1
AS1   5    0.622233    0.046277    0.425107    11.00000    0.02036    0.02241 =
         0.01914   -0.00062    0.00623   -0.00156
P1    4    0.657526    0.034131    0.359932    11.00000    0.02139    0.02440 =
         0.01986   -0.00182    0.00719   -0.00029
P2    4    0.677159   -0.130321    0.386888    11.00000    0.02494    0.02309 =
         0.02793   -0.00318    0.00369    0.00287
N1    3    0.668714    0.109152    0.398846    11.00000    0.02061    0.02258 =
         0.02047   -0.00228    0.00814   -0.00402
N2    3    0.581819    0.034292    0.350628    11.00000    0.01921    0.02564 =
         0.01925    0.00046    0.00414    0.00142
N3    3    0.505392    0.008549    0.375173    11.00000    0.02165    0.02929 =
         0.02853   -0.00103    0.00627    0.00078
C1    1    0.724669    0.146751    0.420056    11.00000    0.02314    0.02239 =
         0.02408   -0.00166    0.00763   -0.00510
C2    1    0.726600    0.223062    0.447511    11.00000    0.02761    0.02600 =
         0.02726   -0.00394    0.01066   -0.00687
C3    1    0.779918    0.255407    0.470072    11.00000    0.03523    0.04150 =
         0.03841   -0.01864    0.01296   -0.01170
AFIX  43
H3    2    0.780639    0.304528    0.488818    11.00000   -1.20000
AFIX   0
C4    1    0.831083    0.219282    0.466281    11.00000    0.02702    0.06390 =
         0.05398   -0.02958    0.00585   -0.01359
AFIX  43
H4    2    0.866880    0.240885    0.482508    11.00000   -1.20000
AFIX   0
C5    1    0.829783    0.150652    0.438368    11.00000    0.02276    0.05732 =
         0.04937   -0.01858    0.01228   -0.00726
AFIX  43
H5    2    0.865296    0.127874    0.434805    11.00000   -1.20000
AFIX   0
C6    1    0.777565    0.113551    0.415107    11.00000    0.02519    0.03025 =
         0.03088   -0.00637    0.01180   -0.00421
C7    1    0.675550    0.284426    0.451885    11.00000    0.02989    0.02367 =
         0.02962   -0.00808    0.01177   -0.00681
C8    1    0.652809    0.368259    0.428023    11.00000    0.03880    0.02388 =
         0.03779   -0.00692    0.01549   -0.00574
C9    1    0.610102    0.434032    0.433970    11.00000    0.04853    0.02756 =
         0.04698   -0.00772    0.01372    0.00100
AFIX  43
H9    2    0.593677    0.488836    0.417118    11.00000   -1.20000
AFIX   0
C10   1    0.590736    0.422277    0.463638    11.00000    0.03590    0.04123 =
         0.05038   -0.02217    0.01290   -0.00078
C11   1    0.615290    0.342323    0.487920    11.00000    0.04406    0.04773 =
         0.03696   -0.01801    0.01995   -0.00809
AFIX  43
H11   2    0.602724    0.334155    0.508640    11.00000   -1.20000
AFIX   0
C12   1    0.658097    0.272993    0.482940    11.00000    0.03434    0.03166 =
         0.03045   -0.01041    0.01354   -0.00798
C13   1    0.676239    0.391549    0.397149    11.00000    0.06487    0.03879 =
         0.04905    0.00861    0.02647    0.00101
AFIX 137
H13A  2    0.670865    0.328189    0.381571    11.00000   -1.50000
H13B  2    0.717608    0.408540    0.406157    11.00000   -1.50000
H13C  2    0.655519    0.453101    0.383592    11.00000   -1.50000
AFIX   0
C14   1    0.543254    0.494037    0.468886    11.00000    0.05392    0.06900 =
         0.07231   -0.02706    0.02009    0.01454
AFIX 137
H14A  2    0.559647    0.544594    0.488453    11.00000   -1.50000
H14B  2    0.513644    0.449650    0.474728    11.00000   -1.50000
H14C  2    0.525674    0.534409    0.446881    11.00000   -1.50000
AFIX   0
C15   1    0.683295    0.188004    0.510380    11.00000    0.05522    0.04292 =
         0.02973   -0.00214    0.01710   -0.00686
AFIX 137
H15A  2    0.654089    0.165341    0.521847    11.00000   -1.50000
H15B  2    0.717022    0.217406    0.528430    11.00000   -1.50000
H15C  2    0.695218    0.125807    0.498767    11.00000   -1.50000
AFIX   0
C16   1    0.785766    0.043660    0.385548    11.00000    0.01955    0.03437 =
         0.02849   -0.00667    0.01076   -0.00375
C17   1    0.808118   -0.061194    0.393278    11.00000    0.01894    0.03605 =
         0.03098   -0.00151    0.00541    0.00063
C18   1    0.823167   -0.118206    0.366781    11.00000    0.02552    0.03781 =
         0.04273   -0.00891    0.00958    0.00575
AFIX  43
H18   2    0.836989   -0.189948    0.371644    11.00000   -1.20000
AFIX   0
C19   1    0.818839   -0.074750    0.333621    11.00000    0.02789    0.05534 =
         0.03465   -0.01285    0.01182    0.00073
C20   1    0.797673    0.028547    0.326769    11.00000    0.03046    0.05894 =
         0.02715    0.00137    0.01258   -0.00099
AFIX  43
H20   2    0.794169    0.059260    0.304004    11.00000   -1.20000
AFIX   0
C21   1    0.781260    0.089411    0.352014    11.00000    0.02427    0.03696 =
         0.03541    0.00179    0.01160   -0.00145
C22   1    0.819473   -0.110255    0.430092    11.00000    0.03651    0.04889 =
         0.03567    0.00477    0.00755    0.00664
AFIX 137
H22A  2    0.792243   -0.080049    0.441875    11.00000   -1.50000
H22B  2    0.859231   -0.093897    0.444288    11.00000   -1.50000
H22C  2    0.814294   -0.188575    0.427940    11.00000   -1.50000
AFIX   0
C23   1    0.840094   -0.137083    0.306494    11.00000    0.04828    0.08844 =
         0.04642   -0.02320    0.02108    0.01041
AFIX 137
H23A  2    0.832538   -0.214117    0.308464    11.00000   -1.50000
H23B  2    0.881807   -0.125466    0.311110    11.00000   -1.50000
H23C  2    0.819659   -0.111912    0.282393    11.00000   -1.50000
AFIX   0
C24   1    0.761441    0.204663    0.343708    11.00000    0.04658    0.04178 =
         0.05542    0.01301    0.02659    0.00048
AFIX 137
H24A  2    0.788828    0.253468    0.359866    11.00000   -1.50000
H24B  2    0.722902    0.213729    0.346915    11.00000   -1.50000
H24C  2    0.759753    0.221466    0.318960    11.00000   -1.50000
AFIX   0
C25   1    0.545754    0.028952    0.313841    11.00000    0.02344    0.02984 =
         0.02048    0.00022    0.00356   -0.00146
C26   1    0.555348   -0.052486    0.291049    11.00000    0.02880    0.03055 =
         0.02246   -0.00161    0.00367    0.00224
C27   1    0.521606   -0.052862    0.255437    11.00000    0.04679    0.04009 =
         0.02476   -0.00799    0.00041    0.00591
AFIX  43
H27   2    0.527971   -0.107363    0.239941    11.00000   -1.20000
AFIX   0
C28   1    0.479546    0.023009    0.242120    11.00000    0.04916    0.05087 =
         0.02488   -0.00449   -0.00695    0.00846
AFIX  43
H28   2    0.457515    0.021643    0.217683    11.00000   -1.20000
AFIX   0
C29   1    0.469593    0.101691    0.264766    11.00000    0.04000    0.04072 =
         0.02919    0.00016   -0.00360    0.00935
AFIX  43
H29   2    0.439756    0.153137    0.255740    11.00000   -1.20000
AFIX   0
C30   1    0.502396    0.107101    0.300535    11.00000    0.02960    0.03092 =
         0.02692   -0.00009    0.00227    0.00303
C31   1    0.598886   -0.141445    0.301491    11.00000    0.02997    0.03081 =
         0.02046   -0.00888    0.00275    0.00050
C32   1    0.587062   -0.232426    0.319597    11.00000    0.02891    0.03155 =
         0.02732   -0.00770    0.00407   -0.00102
C33   1    0.624822   -0.320024    0.325239    11.00000    0.04045    0.03047 =
         0.03123   -0.00448    0.00500    0.00117
AFIX  43
H33   2    0.616763   -0.381327    0.337548    11.00000   -1.20000
AFIX   0
C34   1    0.673371   -0.320577    0.313562    11.00000    0.04540    0.04467 =
         0.03827   -0.00488    0.00945    0.01408
C35   1    0.684040   -0.231018    0.295388    11.00000    0.03461    0.05609 =
         0.04036   -0.00768    0.01495    0.00831
AFIX  43
H35   2    0.717437   -0.230367    0.287180    11.00000   -1.20000
AFIX   0
C36   1    0.647341   -0.141494    0.288700    11.00000    0.03642    0.04240 =
         0.02534   -0.00610    0.00899    0.00160
C37   1    0.535066   -0.237381    0.333001    11.00000    0.03994    0.03996 =
         0.06150    0.00117    0.02016   -0.00376
AFIX 137
H37A  2    0.535595   -0.176107    0.348899    11.00000   -1.50000
H37B  2    0.535663   -0.304826    0.346143    11.00000   -1.50000
H37C  2    0.499849   -0.234460    0.312750    11.00000   -1.50000
AFIX   0
C38   1    0.714187   -0.415709    0.321130    11.00000    0.07893    0.07779 =
         0.09407    0.01858    0.03577    0.04902
AFIX 137
H38A  2    0.700936   -0.469563    0.302191    11.00000   -1.50000
H38B  2    0.714871   -0.447753    0.344135    11.00000   -1.50000
H38C  2    0.753242   -0.391548    0.321976    11.00000   -1.50000
AFIX   0
C39   1    0.660327   -0.048365    0.267247    11.00000    0.05013    0.05974 =
         0.04067    0.00124    0.02367   -0.00273
AFIX 137
H39A  2    0.656879    0.019699    0.279180    11.00000   -1.50000
H39B  2    0.632714   -0.048868    0.243291    11.00000   -1.50000
H39C  2    0.699798   -0.055620    0.265379    11.00000   -1.50000
AFIX   0
C40   1    0.489102    0.201962    0.320640    11.00000    0.03354    0.03029 =
         0.02415    0.00353    0.00223    0.00965
C41   1    0.527427    0.290221    0.327120    11.00000    0.04322    0.02987 =
         0.02362    0.00594    0.00477    0.00796
C42   1    0.511213    0.384041    0.341590    11.00000    0.05556    0.02658 =
         0.03256    0.00504    0.00621    0.00477
AFIX  43
H42   2    0.537103    0.443571    0.346320    11.00000   -1.20000
AFIX   0
C43   1    0.459146    0.393519    0.349258    11.00000    0.05869    0.03546 =
         0.03517    0.00547    0.01002    0.01748
C44   1    0.421635    0.305862    0.342126    11.00000    0.04143    0.04866 =
         0.04199    0.00660    0.01260    0.02130
AFIX  43
H44   2    0.385408    0.311213    0.347034    11.00000   -1.20000
AFIX   0
C45   1    0.435964    0.209965    0.327894    11.00000    0.03334    0.04072 =
         0.03412    0.00287    0.00331    0.01296
C46   1    0.582005    0.287135    0.316317    11.00000    0.05105    0.03700 =
         0.04998    0.00778    0.01869    0.00053
AFIX 137
H46A  2    0.609604    0.237539    0.331972    11.00000   -1.50000
H46B  2    0.598912    0.359537    0.318350    11.00000   -1.50000
H46C  2    0.573263    0.262308    0.291549    11.00000   -1.50000
AFIX   0
C47   1    0.442604    0.496333    0.364839    11.00000    0.08536    0.04802 =
         0.06464   -0.00291    0.02699    0.02593
AFIX 137
H47A  2    0.477090    0.527602    0.381732    11.00000   -1.50000
H47B  2    0.413733    0.479944    0.377281    11.00000   -1.50000
H47C  2    0.426298    0.547907    0.345574    11.00000   -1.50000
AFIX   0
C48   1    0.392738    0.118647    0.320154    11.00000    0.02699    0.05530 =
         0.06474   -0.00312    0.00576    0.00488
AFIX 137
H48A  2    0.366896    0.125900    0.335264    11.00000   -1.50000
H48B  2    0.413367    0.049730    0.325196    11.00000   -1.50000
H48C  2    0.369888    0.121030    0.294978    11.00000   -1.50000
AFIX   0
C49   1    0.558684    0.027316    0.379251    11.00000    0.02175    0.01978 =
         0.02321   -0.00046    0.00635    0.00061
C50   1    0.482634    0.008774    0.404657    11.00000    0.01650    0.03924 =
         0.02962   -0.00011    0.00583    0.00026
C51   1    0.451215   -0.083223    0.409639    11.00000    0.02355    0.04277 =
         0.04441   -0.00300    0.01397   -0.00454
C52   1    0.429893   -0.087429    0.438775    11.00000    0.03572    0.05170 =
         0.05742    0.00309    0.02534   -0.00799
AFIX  43
H52   2    0.409527   -0.149810    0.442480    11.00000   -1.20000
AFIX   0
C53   1    0.437571   -0.002847    0.462618    11.00000    0.04540    0.06127 =
         0.04611    0.00350    0.02766    0.00311
AFIX  43
H53   2    0.424078   -0.008034    0.483076    11.00000   -1.20000
AFIX   0
C54   1    0.464945    0.088790    0.456372    11.00000    0.03753    0.04734 =
         0.03485   -0.00333    0.01429    0.01170
AFIX  43
H54   2    0.469101    0.147635    0.472456    11.00000   -1.20000
AFIX   0
C55   1    0.486804    0.098594    0.427364    11.00000    0.02272    0.03659 =
         0.03096    0.00230    0.00726    0.00803
C56   1    0.440546   -0.175218    0.383443    11.00000    0.04051    0.04995 =
         0.06635   -0.01500    0.02718   -0.01977
AFIX 137
H56A  2    0.475926   -0.218309    0.387540    11.00000   -1.50000
H56B  2    0.429562   -0.146611    0.359056    11.00000   -1.50000
H56C  2    0.409203   -0.220617    0.386680    11.00000   -1.50000
AFIX   0
C57   1    0.512131    0.204873    0.420656    11.00000    0.03532    0.03199 =
         0.03599   -0.00219    0.01008    0.00794
AFIX 137
H57A  2    0.517442    0.204456    0.396765    11.00000   -1.20000
H57B  2    0.549656    0.215796    0.438553    11.00000   -1.20000
H57C  2    0.485756    0.263447    0.422290    11.00000   -1.20000
AFIX   0
C58   1    0.651765   -0.102288    0.421383    11.00000    0.02206    0.02245 =
         0.02671   -0.00005    0.00213   -0.00123
C59   1    0.650416   -0.180072    0.451571    11.00000    0.03286    0.02798 =
         0.03267    0.00779    0.00569   -0.00320
C60   1    0.691822   -0.138474    0.486696    11.00000    0.05019    0.04354 =
         0.02985    0.00995    0.00185    0.00277
AFIX 137
H60A  2    0.691383   -0.188007    0.506122    11.00000   -1.50000
H60B  2    0.679342   -0.066747    0.491947    11.00000   -1.50000
H60C  2    0.731171   -0.134114    0.484440    11.00000   -1.50000
AFIX   0
C61   1    0.669808   -0.293116    0.444077    11.00000    0.06241    0.02602 =
         0.05066    0.01188    0.00581    0.00223
AFIX 137
H61A  2    0.668234   -0.341853    0.463480    11.00000   -1.50000
H61B  2    0.709575   -0.289879    0.442485    11.00000   -1.50000
H61C  2    0.644011   -0.319870    0.421475    11.00000   -1.50000
AFIX   0
C62   1    0.589084   -0.185755    0.455332    11.00000    0.03954    0.05299 =
         0.05720    0.02236    0.01655   -0.00361
AFIX 137
H62A  2    0.576260   -0.113191    0.459429    11.00000   -1.50000
H62B  2    0.589013   -0.232226    0.475568    11.00000   -1.50000
H62C  2    0.562703   -0.215487    0.433407    11.00000   -1.50000
AFIX   0

MOLE   2
AS2   5    0.148814    0.285006    0.409263    11.00000    0.02034    0.01773 =
         0.02362    0.00315    0.00441    0.00182
P3    4    0.046189    0.389266    0.362799    11.00000    0.01901    0.02079 =
         0.02319    0.00288    0.00428    0.00181
P4    4    0.059687    0.461887    0.417912    11.00000    0.02578    0.02229 =
         0.02505    0.00166    0.00804    0.00370
N4    3    0.074585    0.263457    0.376594    11.00000    0.01969    0.01820 =
         0.02727    0.00179    0.00374   -0.00028
N5    3    0.109516    0.437175    0.354745    11.00000    0.01955    0.01944 =
         0.02271    0.00440    0.00616    0.00092
N6    3    0.210285    0.441495    0.375182    11.00000    0.02356    0.02056 =
         0.02585    0.00190    0.00670    0.00058
C63   1    0.038693    0.172134    0.378066    11.00000    0.02541    0.02243 =
         0.02629    0.00192    0.00594   -0.00411
C64   1   -0.019441    0.183392    0.378210    11.00000    0.02372    0.02552 =
         0.03382    0.00072    0.00760   -0.00129
C65   1   -0.054194    0.092121    0.376269    11.00000    0.02582    0.03447 =
         0.06142    0.00136    0.01546   -0.00475
AFIX  43
H65   2   -0.093700    0.100899    0.375405    11.00000   -1.20000
AFIX   0
C66   1   -0.032472   -0.010154    0.375582    11.00000    0.03475    0.02769 =
         0.08099    0.00187    0.01884   -0.00886
AFIX  43
H66   2   -0.056670   -0.071408    0.374186    11.00000   -1.20000
AFIX   0
C67   1    0.024226   -0.022265    0.376932    11.00000    0.03293    0.02088 =
         0.06472    0.00191    0.01439   -0.00289
AFIX  43
H67   2    0.039470   -0.092986    0.377221    11.00000   -1.20000
AFIX   0
C68   1    0.060840    0.066105    0.377911    11.00000    0.02340    0.02382 =
         0.03582    0.00220    0.00677   -0.00191
C69   1   -0.049036    0.285829    0.383483    11.00000    0.02062    0.02748 =
         0.03269    0.00137    0.00985   -0.00351
C70   1   -0.045858    0.317542    0.418331    11.00000    0.02741    0.03718 =
         0.03161    0.00193    0.01171   -0.00447
C71   1   -0.079130    0.403426    0.423826    11.00000    0.03733    0.04512 =
         0.03778   -0.00630    0.01997   -0.00313
AFIX  43
H71   2   -0.075763    0.425763    0.447560    11.00000   -1.20000
AFIX   0
C72   1   -0.116865    0.457119    0.395840    11.00000    0.03382    0.03659 =
         0.05616   -0.00211    0.02204    0.00228
C73   1   -0.120914    0.423641    0.361245    11.00000    0.02880    0.03813 =
         0.04297    0.00563    0.00862    0.00478
AFIX  43
H73   2   -0.146870    0.459891    0.341677    11.00000   -1.20000
AFIX   0
C74   1   -0.088015    0.338659    0.354584    11.00000    0.02299    0.03585 =
         0.03236    0.00066    0.00606   -0.00141
C75   1   -0.008986    0.255959    0.450249    11.00000    0.04224    0.05267 =
         0.03293    0.00894    0.00900   -0.00748
AFIX 137
H75A  2   -0.028693    0.188913    0.453073    11.00000   -1.50000
H75B  2   -0.002920    0.300104    0.471788    11.00000   -1.50000
H75C  2    0.028534    0.238983    0.446553    11.00000   -1.50000
AFIX   0
C76   1   -0.153628    0.548932    0.402798    11.00000    0.05215    0.05621 =
         0.08316   -0.00356    0.03507    0.01640
AFIX 137
H76A  2   -0.166515    0.594114    0.381411    11.00000   -1.50000
H76B  2   -0.130670    0.592469    0.422817    11.00000   -1.50000
H76C  2   -0.187465    0.519569    0.408664    11.00000   -1.50000
AFIX   0
C77   1   -0.096300    0.301677    0.316761    11.00000    0.03303    0.05533 =
         0.03109   -0.00339    0.00114    0.00034
AFIX 137
H77A  2   -0.120102    0.354273    0.300174    11.00000   -1.50000
H77B  2   -0.115711    0.231416    0.313169    11.00000   -1.50000
H77C  2   -0.058476    0.295290    0.312339    11.00000   -1.50000
AFIX  66
SAME 0.01 C78B > C86B
PART 1
C78A  1    0.119969    0.033570    0.375098   -71.00000    0.02960    0.01930 =
         0.04059    0.00282    0.00633    0.00046
C79A  1    0.124632    0.015393    0.340997   -71.00000    0.03051    0.02313 =
         0.04080    0.00290    0.00612    0.00057
C80A  1    0.174661   -0.030669    0.336624   -71.00000    0.03116    0.02296 =
         0.04084    0.00174    0.00786   -0.00004
AFIX  43
H80A  2    0.177848   -0.043092    0.313318   -71.00000   -1.20000
AFIX  65
C81A  1    0.220028   -0.058553    0.366353   -71.00000    0.02960    0.01930 =
         0.04059    0.00282    0.00633    0.00046
C82A  1    0.215366   -0.040375    0.400454   -71.00000    0.03051    0.02313 =
         0.04080    0.00290    0.00612    0.00057
AFIX  43
H82A  2    0.246373   -0.059433    0.420772   -71.00000   -1.20000
AFIX  65
C83A  1    0.165337    0.005686    0.404827   -71.00000    0.03116    0.02296 =
         0.04084    0.00174    0.00786   -0.00004
AFIX   0
C84A  1    0.073899    0.036846    0.308457   -71.00000    0.04112    0.03720 =
         0.04573    0.00306    0.01200    0.00588
AFIX 137
H84A  2    0.081743    0.005517    0.287345   -71.00000   -1.50000
H84B  2    0.068211    0.114801    0.305137   -71.00000   -1.50000
H84C  2    0.038860    0.004126    0.311798   -71.00000   -1.50000
AFIX   0
C85A  1    0.277314   -0.107788    0.364008   -71.00000    0.04008    0.05022 =
         0.11985   -0.00133    0.02535    0.01194
AFIX 137
H85A  2    0.273286   -0.129276    0.339310   -71.00000   -1.50000
H85B  2    0.286804   -0.171159    0.379570   -71.00000   -1.50000
H85C  2    0.308360   -0.054308    0.371648   -71.00000   -1.50000
AFIX   0
C86A  1    0.158855    0.016622    0.441997   -71.00000    0.04680    0.03908 =
         0.04255    0.00838    0.00790   -0.00375
AFIX 137
H86A  2    0.124865    0.061082    0.441065   -71.00000   -1.50000
H86B  2    0.193579    0.050833    0.457692   -71.00000   -1.50000
H86C  2    0.153925   -0.054968    0.451298   -71.00000   -1.50000
AFIX  66

PART 2
C78B  1    0.120672    0.032043    0.379232    71.00000    0.02960    0.01930 =
         0.04059    0.00282    0.00633    0.00046
C79B  1    0.133020    0.007356    0.347574    71.00000    0.03051    0.02313 =
         0.04080    0.00290    0.00612    0.00057
C80B  1    0.186358   -0.036982    0.348505    71.00000    0.03116    0.02296 =
         0.04084    0.00174    0.00786   -0.00004
AFIX  43
H80B  2    0.194797   -0.053855    0.326869    71.00000   -1.20000
AFIX  65
C81B  1    0.227349   -0.056632    0.381095    71.00000    0.02960    0.01930 =
         0.04059    0.00282    0.00633    0.00046
C82B  1    0.215001   -0.031945    0.412753    71.00000    0.03051    0.02313 =
         0.04080    0.00290    0.00612    0.00057
AFIX  43
H82B  2    0.243017   -0.045375    0.435027    71.00000   -1.20000
AFIX  65
C83B  1    0.161663    0.012393    0.411822    71.00000    0.03116    0.02296 =
         0.04084    0.00174    0.00786   -0.00004
AFIX   0
C84B  1    0.086816    0.019491    0.311961    71.00000    0.04112    0.03720 =
         0.04573    0.00306    0.01200    0.00588
AFIX 137
H84D  2    0.103631    0.003585    0.292537    71.00000   -1.50000
H84E  2    0.071982    0.093513    0.309484    71.00000   -1.50000
H84F  2    0.055018   -0.030796    0.310879    71.00000   -1.50000
AFIX   0
C85B  1    0.287464   -0.097768    0.381395    71.00000    0.04008    0.05022 =
         0.11985   -0.00133    0.02535    0.01194
AFIX 137
H85D  2    0.290636   -0.097727    0.356994    71.00000   -1.50000
H85E  2    0.292880   -0.171283    0.390961    71.00000   -1.50000
H85F  2    0.317279   -0.050573    0.396423    71.00000   -1.50000
AFIX   0
C86B  1    0.147900    0.023383    0.446973    71.00000    0.04680    0.03908 =
         0.04255    0.00838    0.00790   -0.00375
AFIX 137
H86D  2    0.134940    0.097102    0.449416    71.00000   -1.50000
H86E  2    0.182687    0.007685    0.466657    71.00000   -1.50000
H86F  2    0.117153   -0.027516    0.447627    71.00000   -1.50000
AFIX   0

PART 0
C87   1    0.107022    0.523074    0.329032    11.00000    0.02642    0.02397 =
         0.02209    0.00523    0.00555    0.00045
C88   1    0.129591    0.505440    0.300165    11.00000    0.03181    0.03313 =
         0.02600    0.00515    0.00794    0.00325
C89   1    0.126585    0.588058    0.275586    11.00000    0.05219    0.04670 =
         0.03553    0.01536    0.02553    0.00802
AFIX  43
H89   2    0.142010    0.576689    0.256133    11.00000   -1.20000
AFIX   0
C90   1    0.101552    0.686424    0.278956    11.00000    0.06244    0.04495 =
         0.04769    0.02541    0.02629    0.01219
AFIX  43
H90   2    0.099716    0.741989    0.261959    11.00000   -1.20000
AFIX   0
C91   1    0.079409    0.702760    0.307146    11.00000    0.04946    0.03186 =
         0.04696    0.01530    0.02042    0.01159
AFIX  43
H91   2    0.062302    0.770338    0.309438    11.00000   -1.20000
AFIX   0
C92   1    0.081386    0.622515    0.332564    11.00000    0.03127    0.02528 =
         0.03042    0.00775    0.01029    0.00295
C93   1    0.154703    0.400606    0.292502    11.00000    0.03776    0.03601 =
         0.02083    0.00365    0.01162    0.00478
C94   1    0.214161    0.392650    0.295635    11.00000    0.03743    0.04475 =
         0.02549    0.00396    0.01219    0.00534
C95   1    0.235856    0.296851    0.285826    11.00000    0.04206    0.05186 =
         0.03114    0.00435    0.01672    0.01264
AFIX  43
H95   2    0.276095    0.291241    0.288258    11.00000   -1.20000
AFIX   0
C96   1    0.200228    0.210196    0.272692    11.00000    0.05669    0.04693 =
         0.02665    0.00258    0.01906    0.01273
C97   1    0.141644    0.220323    0.268686    11.00000    0.05554    0.04009 =
         0.02557   -0.00378    0.01366   -0.00022
AFIX  43
H97   2    0.116734    0.161556    0.259092    11.00000   -1.20000
AFIX   0
C98   1    0.117833    0.314312    0.278300    11.00000    0.03910    0.04049 =
         0.02074    0.00169    0.00911    0.00052
C99   1    0.255264    0.485469    0.308135    11.00000    0.04169    0.05613 =
         0.04727    0.00029    0.02156   -0.00344
AFIX 137
H99A  2    0.257466    0.528142    0.287497    11.00000   -1.50000
H99B  2    0.293817    0.457645    0.320701    11.00000   -1.50000
H99C  2    0.241266    0.531039    0.324345    11.00000   -1.50000
AFIX   0
C100  1    0.224639    0.106078    0.262976    11.00000    0.08417    0.05429 =
         0.05762   -0.00232    0.03751    0.02110
AFIX 137
H10A  2    0.194242    0.067270    0.245119    11.00000   -1.50000
H10B  2    0.238754    0.061278    0.284369    11.00000   -1.50000
H10C  2    0.256730    0.122249    0.253146    11.00000   -1.50000
AFIX   0
C101  1    0.053203    0.323542    0.271530    11.00000    0.03647    0.05753 =
         0.03567   -0.00686    0.00475   -0.00190
AFIX 137
H10D  2    0.039589    0.391517    0.259177    11.00000   -1.50000
H10E  2    0.044049    0.322094    0.294338    11.00000   -1.50000
H10F  2    0.033971    0.263014    0.256676    11.00000   -1.50000
AFIX   0
C102  1    0.055484    0.651830    0.361765    11.00000    0.03474    0.01763 =
         0.03294    0.00839    0.01241    0.00623
C103  1    0.091243    0.691208    0.394426    11.00000    0.03901    0.01620 =
         0.03932    0.00448    0.00808    0.00467
C104  1    0.065894    0.727726    0.420072    11.00000    0.05411    0.02525 =
         0.03956    0.00002    0.00930    0.01070
AFIX  43
H104  2    0.090088    0.754918    0.442041    11.00000   -1.20000
AFIX   0
C105  1    0.006776    0.725604    0.414538    11.00000    0.06001    0.04231 =
         0.03951    0.00621    0.01998    0.02249
C106  1   -0.027826    0.687711    0.381977    11.00000    0.03621    0.04147 =
         0.04794    0.01375    0.01841    0.01833
AFIX  43
H106  2   -0.068623    0.685810    0.377807    11.00000   -1.20000
AFIX   0
C107  1   -0.004697    0.652287    0.355139    11.00000    0.03522    0.02859 =
         0.03530    0.00936    0.01140    0.01100
C108  1    0.155235    0.693556    0.401581    11.00000    0.04360    0.03006 =
         0.05279   -0.00366    0.00428   -0.00329
AFIX 137
H10G  2    0.169267    0.620752    0.398987    11.00000   -1.50000
H10H  2    0.173279    0.719430    0.425938    11.00000   -1.50000
H10I  2    0.165332    0.742034    0.384535    11.00000   -1.50000
AFIX   0
C109  1   -0.019369    0.760993    0.443318    11.00000    0.08453    0.11288 =
         0.05342   -0.00801    0.03261    0.03691
AFIX 137
H10J  2   -0.055610    0.799764    0.432471    11.00000   -1.50000
H10K  2    0.007794    0.808635    0.460105    11.00000   -1.50000
H10L  2   -0.027290    0.697590    0.456090    11.00000   -1.50000
AFIX   0
C110  1   -0.044730    0.617180    0.319619    11.00000    0.03459    0.05217 =
         0.03786    0.01019    0.00459    0.00996
AFIX 137
H11A  2   -0.045800    0.672887    0.301684    11.00000   -1.50000
H11B  2   -0.083793    0.606358    0.321816    11.00000   -1.50000
H11C  2   -0.030603    0.549491    0.312282    11.00000   -1.50000
AFIX   0
C111  1    0.162762    0.400387    0.376505    11.00000    0.02286    0.01769 =
         0.02054    0.00036    0.00545    0.00135
C112  1    0.264782    0.400943    0.395147    11.00000    0.02151    0.02685 =
         0.02727    0.00262    0.00890    0.00155
C113  1    0.281009    0.292316    0.393774    11.00000    0.02699    0.02738 =
         0.03215    0.00092    0.01160    0.00289
C114  1    0.335233    0.259981    0.415482    11.00000    0.03628    0.03661 =
         0.04535    0.00381    0.01199    0.01230
AFIX  43
H114  2    0.346036    0.186255    0.415805    11.00000   -1.20000
AFIX   0
C115  1    0.373438    0.332833    0.436464    11.00000    0.02605    0.06096 =
         0.05027   -0.00026    0.00008    0.01415
AFIX  43
H115  2    0.409540    0.308834    0.451748    11.00000   -1.20000
AFIX   0
C116  1    0.359137    0.440033    0.435192    11.00000    0.02486    0.05221 =
         0.04628   -0.01030    0.00140   -0.00131
AFIX  43
H116  2    0.386250    0.490211    0.449015    11.00000   -1.20000
AFIX   0
C117  1    0.305706    0.476727    0.414057    11.00000    0.02453    0.03385 =
         0.03650   -0.00302    0.00849   -0.00193
C118  1    0.243736    0.210801    0.369150    11.00000    0.03659    0.02508 =
         0.03644   -0.00092    0.01549    0.00234
AFIX 137
H11D  2    0.212722    0.247970    0.351210    11.00000   -1.50000
H11E  2    0.226745    0.161637    0.382955    11.00000   -1.50000
H11F  2    0.267425    0.169619    0.357220    11.00000   -1.50000
AFIX   0
C119  1    0.292853    0.595554    0.412072    11.00000    0.03365    0.03258 =
         0.05830   -0.00658    0.00577   -0.00676
AFIX 137
H11G  2    0.268610    0.613855    0.388016    11.00000   -1.50000
H11H  2    0.329239    0.636081    0.417394    11.00000   -1.50000
H11I  2    0.272332    0.614175    0.429510    11.00000   -1.50000
AFIX   0
C120  1    0.120734    0.395116    0.437531    11.00000    0.02824    0.02132 =
         0.02326    0.00250    0.00888   -0.00027
C121  1    0.157663    0.413435    0.476107    11.00000    0.03220    0.03038 =
         0.02069    0.00057    0.00468    0.00097
C122  1    0.218853    0.446271    0.476081    11.00000    0.03456    0.05623 =
         0.02883   -0.00053   -0.00035   -0.00639
AFIX 137
H12A  2    0.235815    0.389035    0.465050    11.00000   -1.50000
H12B  2    0.242909    0.457613    0.500698    11.00000   -1.50000
H12C  2    0.216989    0.513176    0.462476    11.00000   -1.50000
AFIX   0
C123  1    0.131821    0.502043    0.493896    11.00000    0.05126    0.04601 =
         0.02823   -0.00829    0.00840    0.00537
AFIX 137
H12D  2    0.128680    0.568829    0.480087    11.00000   -1.50000
H12E  2    0.156945    0.514116    0.518207    11.00000   -1.50000
H12F  2    0.093259    0.480029    0.494807    11.00000   -1.50000
AFIX   0
C124  1    0.160822    0.308827    0.497746    11.00000    0.04817    0.04077 =
         0.02818    0.00906    0.00406    0.00304
AFIX 137
H12G  2    0.121786    0.288339    0.498160    11.00000   -1.50000
H12H  2    0.185391    0.320441    0.522225    11.00000   -1.50000
H12I  2    0.177300    0.251101    0.486630    11.00000   -1.50000
AFIX  66
MOLE   3
PART 1
C125  1    0.270243    0.842130    0.240330    21.00000    0.09874
AFIX  43
H125  2    0.251589    0.878840    0.218752    21.00000   -1.20000
AFIX  65
C126  1    0.328680    0.816199    0.248380    21.00000    0.09874
AFIX  43
H126  2    0.349965    0.835185    0.232304    21.00000   -1.20000
AFIX  65
C127  1    0.355974    0.762487    0.279951    21.00000    0.09874
AFIX  43
H127  2    0.395913    0.744764    0.285453    21.00000   -1.20000
AFIX  65
C128  1    0.324831    0.734706    0.303472    21.00000    0.09874
AFIX  43
H128  2    0.343486    0.697996    0.325049    21.00000   -1.20000
AFIX  65
C129  1    0.266394    0.760637    0.295422    21.00000    0.09874
AFIX  43
H129  2    0.245110    0.741650    0.311498    21.00000   -1.20000
AFIX  65
C130  1    0.239099    0.814349    0.263851    21.00000    0.09874
AFIX  43
H130  2    0.199160    0.832071    0.258350    21.00000   -1.20000
AFIX  66
PART 2
C143  1    0.278895    0.864618    0.245101    31.00000    0.09874
AFIX  43
H143  2    0.249812    0.903424    0.227914    31.00000   -1.20000
AFIX  65
C144  1    0.336976    0.880513    0.247594    31.00000    0.09874
AFIX  43
H144  2    0.347590    0.930183    0.232110    31.00000   -1.20000
AFIX  65
C145  1    0.379529    0.823734    0.272742    31.00000    0.09874
AFIX  43
H145  2    0.419225    0.834598    0.274446    31.00000   -1.20000
AFIX  65
C146  1    0.364000    0.751059    0.295397    31.00000    0.09874
AFIX  43
H146  2    0.393082    0.712253    0.312585    31.00000   -1.20000
AFIX  65
C147  1    0.305918    0.735162    0.292905    31.00000    0.09874
AFIX  43
H147  2    0.295305    0.685492    0.308389    31.00000   -1.20000
AFIX  65
C148  1    0.263365    0.791941    0.267757    31.00000    0.09874
AFIX  43
H148  2    0.223669    0.781076    0.266054    31.00000   -1.20000
AFIX  66
PART 3
C131  1    0.277231    0.845429    0.254652    41.00000    0.10163
AFIX  43
H131  2    0.241402    0.882612    0.246318    41.00000   -1.20000
AFIX  65
C132  1    0.328648    0.897242    0.255368    41.00000    0.10163
AFIX  43
H132  2    0.327961    0.969838    0.247523    41.00000   -1.20000
AFIX  65
C133  1    0.381071    0.842836    0.267562    41.00000    0.10163
AFIX  43
H133  2    0.416213    0.878249    0.268051    41.00000   -1.20000
AFIX  65
C134  1    0.382078    0.736617    0.279040    41.00000    0.10163
AFIX  43
H134  2    0.417907    0.699434    0.287374    41.00000   -1.20000
AFIX  65
C135  1    0.330661    0.684803    0.278324    41.00000    0.10163
AFIX  43
H135  2    0.331349    0.612207    0.286169    41.00000   -1.20000
AFIX  65
C136  1    0.278238    0.739207    0.266131    41.00000    0.10163
AFIX  43
H136  2    0.243097    0.703794    0.265642    41.00000   -1.20000
AFIX  66
PART 4
C137  1    0.384180    0.738280    0.267594    51.00000    0.10163
AFIX  43
H137  2    0.408809    0.723736    0.253108    51.00000   -1.20000
AFIX  65
C138  1    0.355141    0.836227    0.264471    51.00000    0.10163
AFIX  43
H138  2    0.359923    0.888626    0.247851    51.00000   -1.20000
AFIX  65
C139  1    0.319105    0.857506    0.285666    51.00000    0.10163
AFIX  43
H139  2    0.299258    0.924449    0.283532    51.00000   -1.20000
AFIX  65
C140  1    0.312108    0.780839    0.309984    51.00000    0.10163
AFIX  43
H140  2    0.287479    0.795383    0.324470    51.00000   -1.20000
AFIX  65
C141  1    0.341147    0.682891    0.313107    51.00000    0.10163
AFIX  43
H141  2    0.336364    0.630493    0.329728    51.00000   -1.20000
AFIX  65
C142  1    0.377183    0.661610    0.291913    51.00000    0.10163
AFIX  43
H142  2    0.397029    0.594667    0.294047    51.00000   -1.20000
AFIX  66

PART 0
MOLE 4
PART 1
C149  1    0.019846    0.978384    0.468803    61.00000    0.04488
AFIX  43
H149  2    0.033474    0.968720    0.448544    61.00000   -1.20000
AFIX  65
C150  1    0.059065    0.992080    0.502413    61.00000    0.04488
AFIX  43
H150  2    0.099498    0.991776    0.505125    61.00000   -1.20000
AFIX  65
C151  1    0.039125    1.006220    0.532055    61.00000    0.04488
AFIX  43
H151  2    0.065930    1.015581    0.555026    61.00000   -1.20000
AFIX  65
C152  1   -0.020035    1.006664    0.528087    61.00000    0.04488
AFIX  43
H152  2   -0.033663    1.016328    0.548346    61.00000   -1.20000
AFIX  65
C153  1   -0.059255    0.992969    0.494476    61.00000    0.04488
AFIX  43
H153  2   -0.099687    0.993273    0.491765    61.00000   -1.20000
AFIX  65
C154  1   -0.039315    0.978828    0.464834    61.00000    0.04488
AFIX  43
H154  2   -0.066120    0.969468    0.441863    61.00000   -1.20000
AFIX   0
HKLF 4

REM  a1 in P2(1)/c
REM R1 =  0.0511 for   21139 Fo > 4sig(Fo)  and  0.0897 for all   31138 data
REM   1286 parameters refined using     22 restraints

END

WGHT      0.0434      6.5383

REM Highest difference peak  0.767,  deepest hole -0.444,  1-sigma level  0.064
Q1    1   0.2690  0.7826  0.2527  11.00000  0.05    0.77
Q2    1   0.2716  0.7745  0.2852  11.00000  0.05    0.61
Q3    1   0.1127  0.0572  0.3757  11.00000  0.05    0.51
Q4    1   0.2403 -0.0410  0.3731  11.00000  0.05    0.46
Q5    1   0.6424 -0.0209  0.4249  11.00000  0.05    0.45
Q6    1   0.3716  0.7558  0.2617  11.00000  0.05    0.44
Q7    1   0.1136  0.0181  0.3305  11.00000  0.05    0.42
Q8    1   0.3351  0.7058  0.2891  11.00000  0.05    0.40
Q9    1   0.1936  0.3064  0.4208  11.00000  0.05    0.40
Q10   1   0.5828  0.0286  0.4051  11.00000  0.05    0.38
Q11   1   0.0620  0.3190  0.3689  11.00000  0.05    0.38
Q12   1   0.5875  0.0424  0.4360  11.00000  0.05    0.37
Q13   1   0.2322  0.8019  0.2731  11.00000  0.05    0.36
Q14   1   0.1497  0.3435  0.3894  11.00000  0.05    0.35
Q15   1   0.1899  0.2850  0.3993  11.00000  0.05    0.34
Q16   1   0.1390  0.4572  0.2948  11.00000  0.05    0.33
Q17   1   0.6712  0.0497  0.4161  11.00000  0.05    0.32
Q18   1  -0.0250  0.2185  0.3913  11.00000  0.05    0.31
Q19   1   0.7039  0.2607  0.4523  11.00000  0.05    0.31
Q20   1   0.4011  0.5193  0.3571  11.00000  0.05    0.31
Q21   1   0.1639  0.2117  0.4167  11.00000  0.05    0.31
Q22   1   0.1756  0.2412  0.4180  11.00000  0.05    0.31
Q23   1   0.1024  0.5829  0.3341  11.00000  0.05    0.31
Q24   1   0.5796 -0.0854  0.2948  11.00000  0.05    0.30
Q25   1   0.5982  0.0991  0.4213  11.00000  0.05    0.30
Q26   1   0.5012  0.1465  0.4255  11.00000  0.05    0.30
Q27   1   0.2909  0.4385  0.3995  11.00000  0.05    0.30
Q28   1   0.1056  0.4422  0.4255  11.00000  0.05    0.30
Q29   1   0.0842  0.4010  0.3524  11.00000  0.05    0.30
Q30   1   0.7778  0.1440  0.3489  11.00000  0.05    0.30
Q31   1   0.0646  0.3786  0.4202  11.00000  0.05    0.30
Q32   1   0.6433 -0.1230  0.4005  11.00000  0.05    0.30
Q33   1  -0.0525  0.7185  0.4421  11.00000  0.05    0.30
Q34   1   0.0908  0.4236  0.4278  11.00000  0.05    0.30
Q35   1   0.0442  0.4247  0.3924  11.00000  0.05    0.30
Q36   1   0.7293  0.2027  0.4295  11.00000  0.05    0.29
Q37   1   0.4624 -0.0342  0.4047  11.00000  0.05    0.29
Q38   1  -0.1321  0.3010  0.3044  11.00000  0.05    0.29
Q39   1   0.2105  0.2589  0.2829  11.00000  0.05    0.29
Q40   1  -0.1296  0.5163  0.4014  11.00000  0.05    0.29
Q41   1   0.1022  0.2688  0.3907  11.00000  0.05    0.29
Q42   1   0.0875  0.6585  0.3236  11.00000  0.05    0.29
Q43   1   0.6634  0.2194  0.4901  11.00000  0.05    0.29
Q44   1   0.5585 -0.0085  0.3031  11.00000  0.05    0.29
Q45   1   0.7822  0.2546  0.3279  11.00000  0.05    0.29
Q46   1   0.6751 -0.0982  0.4116  11.00000  0.05    0.28
Q47   1   0.0206  0.6165  0.3615  11.00000  0.05    0.28
Q48   1   0.3306  0.7417  0.2422  11.00000  0.05    0.28
Q49   1   0.7835 -0.0210  0.3846  11.00000  0.05    0.28
Q50   1   0.5517  0.4847  0.4980  11.00000  0.05    0.27
;
_shelx_res_checksum              69088
